# Supplementary material for: Lateralization of CA1 assemblies in the absence of CA3 input
Source: Nat Commun. 2021 Oct 20;12:6114. doi: 10.1038/s41467-021-26389-3 (PMC8528853; doi:10.1038/s41467-021-26389-3)
Supplement: Supplementary file 4 — Source Data [file 41467_2021_26389_MOESM4_ESM.xlsx]

## Sheet: Fig.1c
Fig.1c	Firing rate in LT			Firing rate in Rest			Firing rate in SWRs			Spatial information
	Control	Mutant		Control	Mutant		Control	Mutant		Control	Mutant
	0.0891181	0.538243		0.178403	0.730928		0.836352	1.36805		0.991799	0.162137
	0.00299054	1.57439		0.283137	0.991727		0.700727	1.2297		2.26721	0.0619556
	0.0681843	0.297719		3.4249	0.261076		6.89877	0.322798		0.611357	0.13201
	1.75126	0.355424		2.56839	0.527145		6.00817	1.15285		0.109655	0.133638
	0.300848	0.567351		0.49121	0.592345		1.39693	0.799308		0.511625	0.06616
	1.23509	1.42425		0.590492	1.1729		1.61393	2.04438		0.410988	0.046538
	0.38578	0.683272		0.400043	0.421577		1.26131	1.32193		0.176621	0.135047
	0.213525	0.950351		0.301142	0.727183		1.31556	0.461139		0.409732	0.023728
	0.699188	1.00908		0.190702	0.623696		1.11212	0.999135		0.224239	0.0514007
	0.498224	0.352871		0.449494	0.389255		1.02171	1.26045		0.24593	0.174345
	1.1394	0.240013		0.483095	0.36262		1.11212	0.753194		0.103469	0.181186
	0.841538	1.24041		3.26742	0.712895		17.794	1.15285		0.788962	0.135624
	0.00418675	0.179244		3.38991	0.157589		4.74234	0.553367		2.12847	0.160564
	0.453366	0.735871		0.182587	0.896147		0.293853	1.84456		0.0978293	0.457438
	0.00897162	0.101112		0.345267	0.153288		0.917727	0.307426		0.770661	0.801696
	0.567006	1.93441		0.198817	1.09535		0.284812	1.81381		0.625856	0.0423222
	0.627415	0.436109		0.166864	0.37025		0.592228	1.19896		0.238202	0.0560882
	0.230272	0.422321		0.477389	0.125821		0.216999	0.215198		0.412225	0.340592
	0.642966	0.143497		3.46028	0.197263		15.9992	0.691709		0.150816	0.382992
	0.049643	0.388617		0.256383	0.311016		0.619352	0.768566		0.773425	0.090498
	0.668685	1.73065		0.470288	0.645475		1.64106	2.3057		1.29748	0.405557
	0.125005	0.178223		0.188546	2.22372		0.976497	6.33298		1.18463	0.149703
	0.112444	0.713401		0.101184	0.33557		1.13925	1.21433		0.572496	0.0929632
	1.07719	1.04227		0.601142	1.42288		2.19712	2.84369		0.654401	0.0294773
	0.102276	0.659781		0.111708	0.834277		0.886081	1.92141		0.698459	0.203498
	0.0843332	0.0393213		3.08014	0.575976		16.284	1.81381		1.2424	0.825037
	0.00239243	0.452961		0.123119	0.221678		0.904164	0.491882		2.984	0.125994
	0.00179432	0.239503		0.180685	0.461946		0.944852	1.13748		3.01092	0.0901832
	0.270345	0.00714933		0.150888	0.110007		0.913206	0.0461139		0.692965	1.10636
	0.145938	0.0990693		0.123246	0.306577		0.27577	0.399654		0.326458	0.341005
	0.294867	0.250737		0.131361	0.381625		0.144666	0.660966		0.605544	0.295887
	0.248813	0.397809		0.205537	0.699993		0.49729	0.537996		0.585559	0.14336
	0.870247	0.644972		0.199958	0.168548		1.03979	0.322798		1.0654	0.327593
	0.0101678	0.144008		0.14962	0.419635		1.69079	0.338169		1.1787	1.04332
	0.375612	0.309975		0.547127	0.627719		1.78572	1.9829		1.3424	0.125281
	0.00418675	0.989672		1.09971	0.130954		0.76854	0		1.55175	0.373085
	0.538297	0.179755		0.239772	0.641175		0.16275	1.29119		0.255127	0.317407
	0.0299054	1.18424		0.350719	0.133174		1.73147	0.0153713		0.848435	0.0856203
	0.000598108	0.029108		0.755961	0.421439		1.15281	1.61399		1.87137	0.559846
	0.381593	1.16738		0.169907	1.21174		0.60579	3.13575		0.294299	0.130067
	0.00837351	1.95279		0.186137	1.4047		0.352624	1.67547		1.74924	0.0729541
	0.318791	1.101		0.183094	0.132619		0.610311	0.169084		1.12506	0.0628026
	0.0699786	0.469303		0.160398	0.188246		0.456603	1.41416		0.416294	0.240607
	0.49942	0.178223		0.214159	0.587767		1.02623	1.93679		0.664118	0.617951
	0.314605	1.09129		0.117794	0.268012		0.55154	1.04525		0.538341	0.0585206
	0.92946	1.00295		1.73521	0.766719		7.33277	1.30656		0.308384	0.216872
	0.00299054	0.093452		0.602791	0.869651		3.72968	2.55164		2.86993	0.273699
	0.0472505	0.836983		1.24527	0.457507		3.99641	1.24508		0.615878	0.255413
	0.636985	0.610757		1.17173	0.986316		1.4105	2.05976		0.839838	0.149099
	0.0669881	1.95943		0.626121	0.245261		0.840873	0.953021		1.46215	0.142595
	0.24642	0.484623		0.173965	2.23343		0.424957	6.22538		0.794837	0.392854
	0.0909124	1.843		0.103086	1.42926		0.483728	2.81295		0.426435	0.13098
	0.011364	0.133795		0.518091	1.55147		2.03437	4.67288		1.20426	1.33076
	0.0263167	0.535179		0.403593	0.15093		2.07958	0.307426		0.747408	0.538624
	0.0633994	0.345211		0.833053	0.137474		2.94758	0.491882		1.58514	1.17526
	0.864864	0.00817067		0.129909	0.433785		0.0533815	1.56787		0.65829	0.508637
	0.223692	0.347253		0.148149	0.11403		0.291545	0.338169		0.785518	0.699421
	0.574782	1.13981		0.426904	1.04555		0.061594	3.48929		0.868324	0.203434
	1.71537	0.246141		0.1572	0.37677		1.03889	1.42953		0.504569	0.753241
	1.5473	0.39832		0.442916	0.405763		1.32633	0.445768		0.541806	0.34739
	1.14179	0.128688		0.138124	0.131925		0.291545	0.169084		0.336376	0.353789
	0.741654	0.445301		0.127681	0.278693		0.217632	0.70708		0.288417	0.82025
	0.770363	0.238992		0.399335	0.179784		0.841785	0.276684		0.411404	0.543639
	0.926469	0.433306		0.166111	0.128702		0.41884	0.476413		1.16743	0.201151
	0.421666	1.70863		0.194098	0.286569		0.147826	0.476413		0.485195	0.507779
	1.4223	0.601709		0.196326	0.210615		0.119082	0.510443		0.584927	0.433976
	0.285213	0.0548729		0.204819	0.699811		0	2.51818		0.345017	1.21704
	0.0192433	0.0510885		0.154415	0.147976		0.500965	0.136118		0.748249	1.48972
	0.40617	1.34344		0.104429	0.456101		0.283333	0.884767		0.458161	0.225198
	0.998588	1.19774		0.289894	0.541437		0.0985505	0.884767		0.983925	0.586377
	0.51407	0.20057		0.139656	0.909285		0.0123188	2.00774		0.801012	0.269324
	0.213738	1.82973		1.1625	0.525587		1.51932	0.578502		1.02976	0.283226
	0.00618534	0.0056765		0.626432	0.613333		1.76159	0.374325		1.49202	2.92771
	0.159444	1.23937		0.294906	0.158754		1.41666	0.476413		0.20187	0.353665
	0.277653	0.00189217		0.108188	0.877078		0.817148	3.40295		1.50292	1.69259
	0.134703	0.0586572		0.784467	4.6665		3.82294	9.18797		0.263778	0.574233
	0.405483	0.393571		0.310779	1.08313		1.15386	4.25369		0.429211	0.995567
	0.408919	0.965006		0.613065	0.19895		1.73285	0.238207		0.872553	0.124248
	0.101027	0.0378434		0.634229	0.159515		2.82922	0.306266		0.73798	1.3749
	0.0247413	0.0983927		0.139795	1.8679		0.476327	3.91339		0.369605	0.913735
	0.0962163	0.552513		0.484131	0.677494		1.61376	0.272236		0.730904	0.833812
	0.0178687	0.563866		0.246034	0.145186		0.977292	0.170148		0.929398	0.195953
	0.152572	1.05772		0.641609	0.259687		0.907486	0.272236		2.70567	0.212528
	0.21305	0.164619		0.704405	0.945803		1.50289	2.48415		0.705786	1.08793
	0.0914055	0.613062		0.23392	1.50804		0.34082	3.06266		0.334688	0.302731
	0.869383	0.0586572		0.959907	0.379894		2.15169	0.306266		0.147282	0.881646
	0.403421	0.0245982		1.21764	0.766888		2.15169	2.48415		0.126	1.45083
	0.303081	1.34533		0.633255	0.344009		0.780191	0.374325		0.660468	0.309472
	0.152572	0.679288		0.305349	0.312309		0.377777	0.544472		0.642156	0.246802
	1.92982	0.147589		1.93722	0.548158		4.17608	1.46327		0.581355	0.163867
	0.677638	1.04826		0.182402	1.69507		0.114976	5.61487		0.362297	1.0424
	0.646024	0.230844		0.411309	0.715661		1.35096	1.157		0.295579	1.09126
	1.09755	0.372757		0.159149	0.216195		0.500965	0.884767		0.354427	0.524987
	0.0384865	1.21099		0.148288	0.130097		1.12101	0.102089		0.713723	0.230261
	0.122332	0.011353		0.111669	0.850957		0.821254	1.42924		0.292507	2.40141
	0.137452	0.853368		0.319134	0.17676		0.714491	0.170148		1.19927	0.712441
	0.958727	0.425738		0.120998	0.134028		0.874635	0		0.15579	0.43351
	0.373869	0.187325		0.211085	0.843729		0.874635	0.782679		0.946583	0.737073
	0.455653	0.577111		0.167364	0.172068		1.29758	0.612531		0.443264	2.3652
	0.000687259	1.21288		0.226958	0.744952		2.11884	2.72236		0.74535	0.495736
	1.53053	0.709563		0.193123	0.529011		0.574878	1.66745		0.264541	0.210704
	0.944982	1.87892		0.111112	0.168771		0.821254	0.374325		0.406308	0.328825
	0.00206178	0.876074		0.973692	1.10874		4.6524	1.83759		1.433	0.315854
	0.78485	0.849583		0.737683	0.259814		1.69589	0.272236		0.298695	0.892453
	0.0817839	1.16179		0.162769	0.482348		0.767872	0.71462		0.300705	0.274011
	0.19312	0.826877		0.551104	0.111584		0.205313	0.272236		0.562189	0.380307
	0.781414	0.00378434		0.197022	3.0285		0.151932	8.67753		1.01399	1.38558
	0.000687259	0.790926		0.11877	0.663039		0.168357	2.55221		2.27856	0.692267
	0.00274904	0.0983927		1.17322	0.339444		0.722704	0.952827		0.419695	1.00525
	0.000687259	0.175972		0.951135	0.505046		5.55989	1.87162		0.562031	0.677435
	0.347753	0.0586572		0.156364	0.480446		0.398308	0.816708		0.487129	0.837993
	1.02814	1.19585		0.383462	0.484884		3.65458	1.32715		1.37358	0.262023
	1.0948	0.056765		0.1352	0.915625		0.632366	1.97371		1.74371	0.893841
	0.252911	1.54779		0.653723	2.97068		2.12705	3.87937		0.87103	0.178594
	0.0268031	1.40588		0.616128	1.54417		1.99565	4.42384		0.861537	0.0591357
	0.00481082	1.71424		0.17168	1.0073		0.570772	4.08354		0.76681	0.186306
	0.0391738	0.332499		0.256894	0.307364		1.1128	0.136118		0.648466	0.998302
	0.0137452	0.0440396		0.14801	1.45415		0.911592	2.82445		1.33813	0.544902
	0.0116834	0.116705		0.177528	0.661644		0.96908	0.71462		0.956923	1.04277
	0.0151197	0.00440396		0.365361	0.635523		2.99347	2.00774		0.914535	1.90827
	0.000687259	0.420578		0.551104	2.22928		4.02004	3.13072		0.57304	0.492945
	0.00893437	1.50726		0.512953	0.218305		1.71231	0.483582		0.999995	0.261049
	0.326448	0.0319287		0.174187	0.572691		0.85821	2.33991		1.02355	0.867042
	0.00137452	0.94465		0.149542	0.413642		0.69396	0.982763		0.856908	0.218326
	0.405483	1.06135		0.7415	0.244832		4.52968	0.0883966		1.18681	0.785087
	0.00137452	0.153038		0.212602	0.736793		1.28461	1.50274		1.07447	0.642399
	0.465962	0.313782		0.29505	2.51585		1.33105	2.6051		1.11563	0.678832
	0.232981	0.840056		0.361329	2.19717		1.03182	3.05748		0.945939	0.230815
	0.562866	0.0682614		0.419457	0.325103		0.541705	0.670774		1.40612	0.423325
	1.54702	0.154139		0.682036	2.00275		1.90371	1.92913		0.533406	0.518393
	1.11611	0.320388		0.138973	0.161001		0.495273	0.967163		1.27481	0.281635
	0.194494	1.27164		0.778248	0.342444		2.68273	1.27915		0.915572	0.39959
	0.145012	0.386448		0.873925	0.140216		3.11093	0.473182		1.01382	0.29935
	0.00274904	0.0198178		0.592906	1.06224		0.681	1.78353		0.406291	0.981033
	0.00412356	0.176158		0.469969	0.4226		1.68702	1.57554		0.965949	0.973648
	0.034363	0.0968872		0.191488	0.619889		0.763546	0.868367		0.405615	1.05096
	0.25841	0.0418376		0.142447	0.230363		0.490114	0.379586		1.12957	0.947227
	1.65767	0.0561505		0.106234	0.356109		0.206364	1.63274		0.673718	0.987644
	0.00962163	0.301671		0.682971	0.30627		0.603614	0.447183		1.0347	0.834537
	0.202742	1.31348		0.352109	0.167891		0.804819	0.218392		0.421079	0.708448
	0.00481082	1.45441		0.396072	0.282843		3.27087	1.38835		1.46542	0.147707
	0.352564	0.539485		1.56425	0.3661		8.03271	1.22195		0.448058	0.325964
	0.144324	0.785006		0.301598	3.0681		1.23302	6.20856		0.37078	0.182194
	0.642588	0.383145		0.358122	0.152618		1.01634	0.374386		0.186691	0.302544
	0.540186	0.396357		0.19376	0.587505		1.07825	2.16312		0.23374	0.240348
	1.27074	0.404063		0.649698	2.78675		2.6105	6.13057		0.133456	0.171396
	1.62949	0.53398		0.406629	1.37827		2.05848	2.7247		0.158942	0.18638
	1.45493	1.17255		0.654776	0.454065		2.45057	0.857967		0.57248	0.0509691
	0.444657	0.0517465		1.54033	0.456362		2.54343	2.09552		0.780428	0.684292
	0.753236	1.4445		0.472641	0.417547		1.41359	1.30515		0.805244	0.328573
	0.270093	1.2188		0.183204	1.55604		0.706796	5.53779		1.24258	0.636899
	1.29205	0.00110099		0.436963	1.05271		0.856409	3.71786		0.470497	1.33868
	1.78894	0.532879		0.263647	0.44017		1.19691	0.930765		0.92299	0.598239
	0.182811	0.0143129		0.385115	0.518374		1.00602	1.10756		1.23517	2.50053
	0.527128	0.202582		0.200575	0.130225		0.350818	0.410784		1.29051	1.17536
	0.0302394	0.117806		0.836643	1.08107		0.665523	2.44391		0.608831	0.309776
	0.0151197	0.00770693		3.45414	0.790996		8.06882	3.72826		1.02333	1.5483
	0.548433	0.0187168		1.21788	0.104731		3.92091	0.421184		0.401463	0.847772
	0.0982781	0.0132119		1.78059	0.76401		4.14275	1.37275		0.486193	0.975905
	0.191058	0.00110099		0.487073	0.913298		1.00602	4.88781		0.930801	1.36417
	1.6453	0.585727		0.212735	2.13574		0.722273	4.12344		0.287045	0.77604
	1.10718	0.385347		0.252289	0.52423		0.846091	1.91353		0.73416	0.655436
	1.04738	0.00330297		0.357588	1.06327		1.06277	0.415984		0.485935	2.78924
	0.00137452	0.00550495		4.93648	3.86001		20.1392	0.332787		0.592059	1.97722
	0.140201	0.382044		0.774833	0.177193		2.72385	0.285989		0.712985	1.882
	0.233668	0.779501		0.109955	0.126895		0.328505	0.27559		0.672771	0.864986
	0.336486	1.3355		0.737053	0.376435		2.74666	1.10236		1.62785	0.0281547
	0.538377	0.365529		0.770094	0.175356		2.12159	1.14916		1.03753	0.511284
	0.771514	0.132119		2.12341	0.186036		2.05315	0.717573		0.944355	0.902526
	0.93495	0.129917		3.53428	0.284106		4.12	1.56514		0.785223	1.9496
	0.343696	0.256531		0.662982	1.73048		1.47827	5.2154		0.645629	0.534322
	0.00600868	0.16625		0.398656	1.12058		0.415193	1.67954		2.55037	0.887008
	0.00120174	0.505355		0.42303	0.237483		1.52846	0.473182		0.876593	1.80167
	0.35331	0.503153		1.01749	0.192811		1.28664	0.343187		0.723593	0.544412
	1.69925	0.231208		0.965766	0.233578		0.8897	1.03996		0.230259	0.45577
	0.156226	0.186067		2.01454	0.111966		2.81966	0.613577		2.1586	0.812279
	1.33633	0.431588		0.86407	0.153422		0.647884	0.675974		0.672709	0.64127
	0.556403	1.48964		0.908351	0.254249		1.18627	0.587578		2.06339	0.210691
	0.284811	0.175057		0.265545	0.178916		0.707197	0.327588		1.7842	0.500776
	0.00721041	0.0308277		1.89727	0.276757		2.69648	1.07636		0.809043	0.839481
	0.0648937	0.215794		0.398385	1.81695		0.620509	6.70774		2.09688	0.256885
	0.00480694	0.0605545		1.20355	0.8096		1.27296	2.04352		3.57786	1.2568
	0.211505	0.0165149		0.202849	0.173289		0.232691	0.561579		0.531719	2.25392
	0.018026	0.270844		0.188089	0.161116		0.670697	0.504381		1.16848	0.44835
	0.175453	0.00770693		0.238056	0.231052		0.87145	0.27559		0.150375	2.60329
	0.245154	0.00330297		0.297096	3.2237		0.474507	12.9007		1.54462	1.43896
	0.769111	0.0495446		0.109955	0.409623		0.073001	1.50274		1.24325	0.988942
	0.361722	0.0869782		0.149767	0.19373		0.346755	0.603177		1.43838	0.290313
	0.623701	0.47783		1.91704	0.120119		0.74826	0.488781		1.32191	0.274344
	0.00961388	0.969973		1.0875	0.52067		0.33763	1.72113		1.66476	0.337608
	1.09118	1.71094		0.169673	0.500804		0.141439	1.29475		0.862433	0.29502
	0.0769111	0.0473426		0.111987	0.504249		0.164252	1.06076		1.68203	1.34884
	0.0204295	0.0231208		0.11158	0.829352		0.21444	4.20144		1.32289	2.09982
	0.144208	0.0924832		0.311721	0.311667		0.675259	1.24275		0.463907	0.764789
	0.0276399	0.590131		0.160058	0.109095		0.123189	0.509581		1.72376	0.261257
	0.0300434	0.976578		0.161412	0.439136		0.442569	0.738372		1.7796	0.156078
	0.0853232	0.511961		4.35461	0.859095		5.63933	2.80269		0.637818	0.721232
	0.118972	0.112301		0.495341	0.977491		0.0456256	1.28955		0.982009	1.06298
	0.510737	0.0209188		0.261347	0.227147		0.0958138	1.01916		0.837228	1.11178
	0.266785	0.906115		0.205015	0.210266		0.273754	0.738372		0.753375	0.577023
	1.89634	0.329196		0.591755	0.274345		0.406068	0.998362		0.201382	0.574663
	0.676577	0.00330297		0.424114	0.325563		0.383255	0.967163		0.506616	2.21772
	0.306442	0.0913822		0.830759	0.11966		0.469944	0.421184		0.403077	0.692179
	0.481896	0.00770693		2.18462	0.114148		0.228128	0.181993		1.20387	1.72142
	0.543184	0.00660594		0.18186	0.10542		0.342192	0.296389		1.79687	2.57945
	0.155029	0.791612		0.333116	0.717845		0.273754	2.32431		0.584282	0.356345
	0.00235785	1.10429		0.11158	0.857602		0.442569	2.5635		1.93863	0.389107
	0.492201	0.00220198		0.611254	0.115756		0.0912513	0.597977		0.321463	3.17347
	0.312415	0.0957862		2.03147	0.324184		0.232691	1.00356		0.415101	1.07529
	0.593588	0.110099		3.83327	0.285599		4.16106	2.06432		1.37099	1.10631
	0.41675	0.630868		0.254306	0.826825		0.37413	1.57034		0.258374	0.504355
	0.782806	1.15494		0.654993	0.193845		0.51557	0.857967		0.859443	0.445283
	0.658429	0.00440396		0.318221	0.104157		0.520132	0.623976		0.12213	2.18537
	1.92106	1.59203		0.438874	0.230248		0.387818	1.83553		0.156004	0.721272
	0.654303	0.117806		1.28493	0.194304		0.246378	0.322388		0.441262	1.72097
	0.549379	0.0396357		0.125122	0.181098		0.319379	1.04516		0.227444	0.571289
	0.615398	0.939145		0.255524	0.536977		0.579446	0.748771		0.208684	0.67578
	0.446812	0.0550495		0.192557	0.720486		1.6334	3.19788		0.266307	1.29468
	0.00117892	0.601141		0.225733	1.35565		0.21444	2.85989		1.01237	0.860801
	1.32157	0.00220198		0.152204	0.250714		0.35588	0.0380489		0.265215	3.26018
	0.0559989	0.518566		0.230338	0.3372		1.08589	0.167415		0.811735	0.350781
	0.100798	0.0231208		0.198922	0.871112		0.684385	0.859904		0.470183	0.802944
	0.119071	0.0719442		0.136767	0.416746		0.264629	0.517464		0.911573	2.67875
	0.182733	0.578185		0.103456	0.408416		0.684385	0.532684		0.335555	0.0246331
	0.358393	0.56327		1.30985	0.327066		3.49949	2.89171		1.72353	0.142007
	0.611862	0.495713		0.264462	0.872084		0.0228128	0.190244		1.43235	0.115515
	0.648408	0.236012		0.387958	0.338727		1.48283	0.448976		0.661363	0.557896
	0.10905	0.808933			0.242662			1.17951		1.78008	0.645916
	0.0872404	0.0342173			0.442983			1.23278		0.898834	1.14015
	1.21547	0.217587			0.134658			0.471806		0.353926	2.10169
	0.497506	0.00175474			0.656492			2.26771		0.561075	2.55741
	0.0984402	0.202672			0.99286			2.08508		0.939814	0.526425
	0.0630724	0.0350947			0.898877			1.92527		0.927917	1.70953
	0.0571778	0.00877368			0.107726			0.814245		0.752863	2.67474
	0.00589462	0.704526			0.381207			4.55825		1.22678	0.254185
	0.0147366	0.0280758			0.119249			0.570733		1.15404	0.900254
	0.603609	0.256191			0.465611			1.34693		0.310191	1.17988
	0.143829	0.0728215			0.116195			0.563123		0.990492	0.960618
	0.298857	0.0228116			1.27092			5.60079		0.501225	1.00701
	0.0135576	0.615035			0.142849			0.220683		0.824811	0.117882
	0.19747	1.64156			0.977589			3.2722		0.474346	0.242727
	0.0406729	0.936151			0.143543			0.852294		0.294737	0.560468
	0.211027	0.00789631			0.934971			3.78206		0.899415	1.34768
	0.507527	0.55011			0.117444			0.357659		0.714934	0.64189
	0.200417	0.12985			0.133547			0.273952		0.77348	0.848291
	0.367824	1.44941			0.256006			0.36119		1.04294	0.411839
	0.891856	0.234257			0.775217			1.35446		0.330372	0.504933
	0.246985	0.00350947			1.42745			5.11987		1.40707	2.21885
	0.085472	1.92319			0.327413			1.14678		0.597963	0.267575
	0.00648408	1.11513			0.245383			0.343131		1.78328	0.715876
	0.117892	0.0561515			0.129124			0.162536		2.12191	0.840979
	0.0377256	0.152662			0.392802			0.297982		0.483983	0.573317
	0.0760406	0.05001			0.52169			0.668202		0.864084	1.53313
	0.246395	0.446326			0.211509			0.902975		0.538725	1.02945
	0.0389045	0.917449			0.933258			0.514696		0.478751	0.286187
	0.402013	0.0115714			0.214223			0.957154		0.911551	1.79872
	0.167997	0.0727347			0.985545			0.469547		0.319487	0.85217
	0.585925	0.0826531			0.799295			1.03842		0.429617	0.45763
	0.278816	0.191755			0.135734			0.469547		1.77701	1.18265
	0.218101	0.0330612			0.282562			0.334101		0.438437	2.18348
	0.000589462	0.0181837			0.20903			0.460517		1.67614	2.31021
	0.00176839	0.00495918			0.113308			0.297982		2.86496	1.09791
	0.664913	0.203327			0.133373			0.35216		0.740972	1.1424
	0.105514	0.00991837			0.124875			0.270893		0.711684	0.919199
	0.0530516	0.0446326			0.24196			0.397309		0.824262	1.16518
	0.395529	0.0148775			0.32942			0.343131		0.845339	3.09278
	0.491611	0.00330612			0.320214			0.668202		0.519966	1.26137
	0.16446	0.0181837			0.336856			0.207684		0.23078	1.77392
	0.226943	0.00165306			1.95138			2.40191		1.98994	1.93752
	0.0165049	0.0132245			0.575747			0.71335		2.09837	2.4822
	0.228122	0.0314082			2.29909			2.77213		0.588014	2.26667
	0.297678	0.251265			0.189437			0.902975		0.580963	0.833849
	0.000589462	0.0644694			0.245383			0.424398		1.58553	1.04531
		0.0247959			0.130304			0.180595			1.50556
		0.0611633			1.66492			1.63439			1.13136
		0.00165306			0.359045			0.288952			1.27463
		0.228122			0.37852			0.487607			0.747144
		0.517408			0.103748			0.568874			0.462466
		0.310775			0.116731			0.153506			0.500525
		0.461204			0.818298			1.38155			0.402889
		0.300857			0.615641			1.72468			0.329026
		0.142163			0.407201			0.460517			0.503233
		1.48775			0.295073			0.35216			0.247212
		0.434755			0.393274			0.162536			0.188101
		0.028102			0.450518			0.279922			1.44641
		0.153735			0.212925			0.144476			1.40036
		0.228122			0.324817			0.71335			0.400352
		0.0991837			0.12216			0.577904			0.992381
		0.259531			0.601124			1.84207			0.223057
		0.224816			0.224492			0.695291			0.77427
		0.0214898									1.50959
		0.0413265									1.66457
		0.395082									0.552994
		0.449633									0.255822
		0.0578571									1.14109
		0.00165306									1.50531
		0.0942245									1.33094
		0.112408									0.764284
		0.0843061									0.768698
		0.304163									0.857741
		0.114061									0.711413
		0.0826531									1.49835
		0.165306									0.452057
		0.363673									0.706715
		1.11086									0.232245
		0.857939									0.485508
		0.238041									0.410098
		0.659571									0.600541
		0.378551									0.637558
		0.884388									0.213989
		0.421531									0.420681
		0.365327									0.593194
		0.0462857									0.978413
		0.489306									0.782654
		0.128939									0.91654
		0.176878									1.03248
		0.00330612									2.21937
		0.328959									1.24223

## Sheet: Fig.1d
Fig.1d	Firing rate in LT					Firing rate in Rest					Firing rate in SWRs					Spatial information
	Control		Mutant			Control		Mutant			Control		Mutant			Control		Mutant
	Left	Right	Left	Right		Left	Right	Left	Right		Left	Right	Left	Right		Left	Right	Left	Right
	0.0299054	0.0891181	0.309975	0.538243		0.123246	0.178403	0.419635	0.730928		0.347811	0.836352	0.255437	1.36805		0.848435	0.991799	0.165854	0.174528
	0.000598108	0.00299054	0.989672	1.57439		0.131361	0.283137	0.627719	0.991727		0.146239	0.700727	1.22042	1.2297		1.87137	2.26721	0.21864	0.0639706
	0.381593	0.0681843	0.179755	0.297719		0.205537	3.4249	0.130954	0.261076		0.632383	6.89877	0.0851456	0.322798		0.294299	0.611357	1.41773	0.125954
	0.00837351	1.75126	1.18424	0.355424		0.199958	2.56839	0.641175	0.527145		1.162	6.00817	1.27718	1.15285		1.74924	0.109655	0.0925134	0.200352
	0.318791	0.300848	0.029108	0.567351		0.14962	0.49121	0.133174	0.592345		1.58491	1.39693	0.0283819	0.799308		1.12506	0.511625	1.65898	0.269508
	0.0699786	1.23509	1.16738	1.42425		0.547127	0.590492	0.421439	1.1729		1.68767	1.61393	1.13528	2.04438		0.416294	0.410988	0.113885	0.0234808
	0.49942	0.38578	1.95279	0.683272		1.09971	0.400043	1.21174	0.421577		0.624478	1.26131	2.95172	1.32193		0.664118	0.176621	0.0924164	0.134264
	0.314605	0.213525	1.101	0.950351		0.239772	0.301142	1.4047	0.727183		0.284572	1.31556	2.32731	0.461139		0.538341	0.409732	0.0539391	0.0581035
	0.92946	0.699188	0.469303	1.00908		0.350719	0.190702	0.132619	0.623696		1.88924	1.11212	0.45411	0.999135		0.308384	0.224239	0.198773	0.0416493
	0.00299054	0.498224	0.178223	0.352871		0.755961	0.449494	0.188246	0.389255		1.39915	1.02171	0.596019	1.26045		2.86993	0.24593	0.448297	0.0903393
	0.0472505	1.1394	1.09129	0.240013		0.169907	0.483095	0.587767	0.36262		0.683764	1.11212	1.16366	0.753194		0.615878	0.103469	0.0590144	0.212507
	0.636985	0.841538	1.00295	1.24041		0.186137	3.26742	0.268012	0.712895		0.403144	17.794	1.19204	1.15285		0.839838	0.788962	0.123395	0.16053
	0.0669881	0.00418675	0.093452	0.179244		0.183094	3.38991	0.766719	0.157589		0.735145	4.74234	1.16366	0.553367		1.46215	2.12847	0.425461	0.319635
	0.24642	0.453366	0.836983	0.735871		0.160398	0.182587	0.869651	0.896147		0.533573	0.293853	2.44084	1.84456		0.794837	0.0978293	0.174415	0.156149
	0.0909124	0.00897162	0.610757	0.101112		0.214159	0.345267	0.457507	0.153288		0.964384	0.917727	0.90822	0.307426		0.426435	0.770661	0.151169	0.983978
	0.011364	0.567006	1.95943	1.93441		0.117794	0.198817	0.986316	1.09535		0.454525	0.284812	1.61777	1.81381		1.20426	0.625856	0.0497804	0.0905144
	0.0263167	0.627415	0.484623	0.436109		1.73521	0.166864	0.245261	0.37025		6.80207	0.592228	0.766311	1.19896		0.747408	0.238202	0.255531	0.108514
	0.0633994	0.230272	1.843	0.422321		0.602791	0.477389	2.23343	0.125821		3.50973	0.216999	5.53447	0.215198		1.58514	0.412225	0.0665728	0.454259
	0.864864	0.642966	0.133795	0.143497		1.24527	3.46028	1.42926	0.197263		3.86939	15.9992	2.95172	0.691709		0.65829	0.150816	1.75651	0.651547
	0.223692	0.049643	0.535179	0.388617		1.17173	0.256383	1.55147	0.311016		1.47029	0.619352	3.26392	0.768566		0.785518	0.773425	0.358422	0.13755
	0.574782	0.668685	0.345211	1.73065		0.626121	0.470288	0.15093	0.645475		0.794431	1.64106	0.283819	2.3057		0.868324	1.29748	0.719285	0.609824
	1.71537	0.125005	0.00817067	0.178223		0.173965	0.188546	0.137474	2.22372		0.442668	0.976497	0.482492	6.33298		0.504569	1.18463	0.645852	0.225669
	1.5473	0.112444	0.347253	0.713401		0.103086	0.101184	0.433785	0.33557		0.442668	1.13925	1.02175	1.21433		0.541806	0.572496	1.1263	0.126131
	1.14179	1.07719	1.13981	1.04227		0.518091	0.601142	0.11403	1.42288		1.82205	2.19712	0.0851456	2.84369		0.336376	0.654401	0.102192	0.0864198
	0.741654	0.102276	0.246141	0.659781		0.403593	0.111708	1.04555	0.834277		1.55724	0.886081	2.38408	1.92141		0.288417	0.698459	0.893378	0.123815
	0.770363	0.0843332	0.39832	0.0393213		0.833053	3.08014	0.37677	0.575976		3.06706	16.284	1.13528	1.81381		0.411404	1.2424	0.699106	1.72693
	0.926469	0.00239243	0.128688	0.452961		0.129909	0.123119	0.405763	0.221678		0.130392	0.904164	0.737929	0.491882		1.16743	2.984	0.693333	0.147428
	0.421666	0.00179432	0.445301	0.239503		0.148149	0.180685	0.131925	0.461946		0.407475	0.944852	0.255437	1.13748		0.485195	3.01092	0.362771	0.120674
	1.4223	0.270345	0.238992	0.00714933		0.426904	0.150888	0.278693	0.110007		0.130392	0.913206	0.681165	0.0461139		0.584927	0.692965	1.32374	2.43355
	0.285213	0.145938	0.433306	0.0990693		0.1572	0.193123	0.179784	0.306577		1.07573	0.574878	0.312201	0.399654		0.345017	0.326458	0.206606	0.509471
	0.0192433	0.294867	1.70863	0.250737		0.442916	0.111112	0.128702	0.381625		1.23872	0.821254	0.446861	0.660966		0.748249	0.605544	0.424096	0.288802
	0.40617	0.248813	0.601709	0.397809		0.138124	0.973692	0.286569	0.699993		0.309681	4.6524	0.666076	0.537996		0.458161	0.585559	0.276832	0.125161
	0.998588	0.870247	0.0548729	0.644972		0.127681	0.737683	0.210615	0.168548		0.627512	1.69589	0.969605	0.322798		0.983925	1.0654	1.34653	0.265962
	0.51407	0.0101678	0.0510885	0.144008		0.399335	0.162769	0.699811	0.216195		1.44246	0.767872	4.88175	0.884767		0.801012	1.1787	1.8616	1.9488
	0.213738	0.375612	1.34344	0.147589		0.166111	0.551104	0.147976	0.130097		0.472671	0.205313	0.682939	0.102089		1.02976	1.3424	0.209696	0.18807
	0.00618534	0.00418675	1.19774	1.04826		0.194098	0.197022	0.456101	0.850957		0.122243	0.151932	1.70313	1.42924		1.49202	1.55175	0.704039	1.12168
	0.159444	0.538297	0.20057	0.230844		0.196326	0.11877	0.541437	0.17676		0.195588	0.168357	1.74529	0.170148		0.20187	0.255127	0.274607	0.897736
	0.277653	0.145012	1.82973	0.372757		0.204819	1.17322	0.909285	0.134028		0.0244485	0.722704	3.6592	0		1.50292	1.01382	0.268646	0.53921
	0.134703	0.00274904	0.0056765	1.21099		0.154415	0.951135	0.525587	0.843729		0.684558	5.55989	0.573332	0.782679		0.263778	0.406291	3.10127	0.310948
	0.405483	0.00412356	1.23937	0.011353		0.104429	0.156364	0.613333	0.172068		0.431924	0.398308	2.29333	0.612531		0.429211	0.965949	0.347082	1.56326
	0.408919	0.034363	0.00189217	0.853368		0.289894	0.383462	0.158754	0.744952		0.122243	3.65458	0.809409	2.72236		0.872553	0.405615	2.03502	0.593658
	0.101027	0.25841	0.0586572	0.425738		0.139656	0.1352	0.877078	0.529011		0.032598	0.632366	5.87665	1.66745		0.73798	1.12957	0.575398	0.437835
	0.0247413	1.65767	0.393571	0.187325		1.1625	0.653723	4.6665	0.168771		2.08627	2.12705	8.85291	0.374325		0.369605	0.673718	0.725569	0.826683
	0.0962163	0.00962163	0.965006	0.577111		0.626432	0.616128	1.08313	1.10874		2.16777	1.99565	1.19725	1.83759		0.730904	1.0347	0.167422	2.55003
	0.0178687	0.202742	0.0378434	1.21288		0.294906	0.17168	0.19895	0.259814		1.09203	0.570772	0.236078	0.272236		0.929398	0.421079	0.640626	0.508361
	0.152572	0.00481082	0.0983927	0.709563		0.108188	0.256894	0.159515	0.482348		0.374877	1.1128	0.421567	0.71462		2.70567	1.46542	0.985034	0.255064
	0.21305	0.352564	0.552513	1.87892		0.784467	0.14801	1.8679	0.111584		2.79528	0.911592	5.76704	0.272236		0.705786	0.448058	0.769983	0.336818
	0.0914055	0.144324	0.563866	0.876074		0.310779	0.177528	0.677494	3.0285		0.790502	0.96908	0.531175	8.67753		0.334688	0.37078	0.223749	0.347308
	0.869383	0.642588	1.05772	0.849583		0.613065	0.365361	0.145186	0.663039		1.35282	2.99347	0.210784	2.55221		0.147282	0.186691	0.218749	0.799236
	0.403421	0.540186	0.164619	1.16179		0.634229	0.551104	0.259687	0.339444		2.02108	4.02004	0.539606	0.952827		0.126	0.23374	0.854365	0.50627
	0.303081	1.27074	0.613062	0.826877		0.139795	0.512953	0.945803	0.505046		0.562316	1.71231	3.65077	1.87162		0.660468	0.133456	0.296449	0.398967
	0.152572	1.62949	0.0586572	0.00378434		0.484131	0.174187	1.50804	0.480446		2.00478	0.85821	5.70802	0.816708		0.642156	0.158942	0.984939	1.51454
	1.92982	1.45493	0.0245982	0.790926		0.246034	0.149542	0.379894	0.484884		1.58915	0.69396	0.345685	1.32715		0.581355	0.57248	2.21637	0.601705
	0.677638	0.444657	1.34533	0.0983927		0.641609	0.406629	0.766888	0.915625		0.472671	2.05848	1.71156	1.97371		0.362297	0.780428	0.280929	0.976894
	0.646024	0.753236	0.679288	0.175972		0.704405	0.654776	0.344009	2.97068		2.64044	2.45057	0.303528	3.87937		0.295579	0.805244	0.525322	0.861137
	1.09755	0.270093	1.71424	0.0586572		0.23392	1.54033	0.312309	1.54417		0.464522	2.54343	0.404705	4.42384		0.354427	1.24258	0.82884	0.938747
	0.0384865	1.29205	0.332499	1.19585		0.959907	0.472641	0.548158	1.0073		1.45876	1.41359	0.18549	4.08354		0.713723	0.470497	0	0.362215
	0.122332	1.78894	0.0440396	0.056765		1.21764	0.183204	1.69507	0.307364		1.98033	0.706796	5.17685	0.136118		0.292507	0.92299	0.576789	1.00469
	0.137452	0.182811	0.116705	1.54779		0.633255	0.436963	0.715661	1.45415		0.847548	0.856409	1.72843	2.82445		1.19927	1.23517	0.676652	0.132291
	0.958727	0.527128	0.00440396	1.40588		0.305349	0.263647	0.218305	0.661644		0.285233	1.19691	0.597372	0.71462		0.15579	1.29051	2.26629	0.0444761
	0.373869	0.0302394	0.420578	0.0132119		1.93722	0.385115	0.572691	0.635523		2.76268	1.00602	2.68817	2.00774		0.946583	0.608831	1.41693	0.310482
	0.455653	0.0151197	1.50726	0.00110099		0.182402	0.200575	0.413642	2.22928		0.138542	0.350818	1.15645	3.13072		0.443264	1.02333	1.01952	0.543688
	0.000687259	0.548433	0.0319287	0.585727		0.411309	0.836643	0.244832	0.376435		0.627512	0.665523	0.099562	1.10236		0.74535	0.401463	0.830497	1.26743
	1.53053	0.0982781	0.94465	0.385347		0.159149	3.45414	0.736793	0.175356		0.374877	8.06882	1.81509	1.14916		0.264541	0.486193	0.0962983	0.718481
	0.944982	0.191058	1.06135	0.00330297		0.148288	1.21788	2.51585	0.186036		0.513419	3.92091	3.00218	0.717573		0.406308	0.930801	0.997832	1.55493
	0.00206178	1.6453	0.153038	0.00550495		0.111669	1.78059	2.19717	0.284106		0.33413	4.14275	3.70677	1.56514		1.433	0.287045	2.10416	0.777746
	0.78485	1.10718	0.313782	0.382044		0.319134	0.487073	0.325103	1.73048		0.211887	1.00602	0.681617	5.2154		0.298695	0.73416	2.47436	0.441176
	0.0817839	1.04738	0.840056	0.779501		0.120998	0.212735	2.00275	1.12058		0.448223	0.722273	1.85339	1.67954		0.300705	0.485935	0.400038	2.01931
	0.19312	0.00137452	0.0682614	1.3355		0.211085	0.252289	0.161001	0.237483		0.48897	0.846091	1.01094	0.473182		0.562189	0.592059	0.942949	0.700514
	0.781414	0.140201	0.154139	0.365529		0.167364	0.357588	0.342444	0.192811		0.994239	1.06277	1.34026	0.343187		1.01399	0.712985	0.888771	0.705141
	0.000687259	0.233668	0.320388	0.132119		0.226958	4.35461	0.140216	0.233578		1.46691	5.6743	0.650982	1.03996		2.27856	0.672771	0.421842	0.746846
	0.00274904	0.00961388	1.27164	0.129917		0.7415	0.495341	1.06224	0.111966		4.94195	0.0379806	2.07549	0.613577		0.419695	1.66476	1.22865	0.500198
	0.000687259	1.09118	0.386448	0.256531		0.212602	0.261347	0.4226	0.153422		1.267	0.0873553	1.86104	0.675974		0.562031	0.862433	1.26113	0.2271
	0.347753	0.0769111	0.0198178	0.16625		0.29505	0.205015	0.619889	0.254249		1.37416	0.265864	1.37089	0.587578		0.487129	1.68203	0.421687	0.889383
	1.02814	0.0204295	0.176158	0.505355		0.361329	0.591755	0.230363	0.178916		0.964436	0.376008	0.4442	0.327588		1.37358	1.32289	0.374016	0.987615
	1.0948	0.144208	0.0968872	0.503153		0.419457	0.424114	0.356109	0.276757		0.422335	0.368412	1.41684	1.07636		1.74371	0.463907	0.549965	0.39078
	0.252911	0.0276399	0.0418376	0.231208		0.682036	0.830759	0.30627	1.81695		2.09276	0.451969	0.490151	6.70774		0.87103	1.72376	1.94678	0.612993
	0.0268031	0.0300434	0.0561505	0.186067		0.138973	2.18462	0.167891	0.8096		0.416031	0.231681	0.214441	2.04352		0.861537	1.7796	0.889971	0.325844
	0.00481082	0.0853232	0.301671	0.431588		0.778248	0.18186	0.282843	0.173289		2.53401	0.326633	1.17177	0.561579		0.76681	0.637818	1.72835	2.36309
	0.0391738	0.118972	1.31348	1.48964		0.873925	0.333116	0.3661	0.161116		2.86179	0.269662	1.30962	0.504381		0.648466	0.982009	1.36437	1.33231
	0.0137452	0.510737	1.45441	0.175057		0.592906	0.11158	3.0681	0.231052		0.775331	0.444373	6.67066	0.27559		1.33813	0.837228	0.376103	1.27602
	0.0116834	0.266785	0.539485	0.0308277		0.469969	0.611254	0.152618	3.2237		1.70195	0.0873553	0.513127	12.9007		0.956923	0.753375	1.49311	1.63786
	0.0151197	1.89634	0.785006	0.215794		0.191488	2.03147	0.587505	0.409623		0.819456	0.246874	2.02953	1.50274		0.914535	0.201382	1.49588	1.02666
	0.000687259	0.676577	0.383145	0.0605545		0.142447	3.83327	2.78675	0.19373		0.37821	4.19685	6.21114	0.603177		0.57304	0.506616	1.66633	1.01606
	0.00893437	0.306442	0.396357	0.0165149		0.106234	0.254306	1.37827	0.120119		0.25214	0.368412	2.99452	0.488781		0.999995	0.403077	0.911354	0.636844
	0.326448	0.481896	0.404063	0.270844		0.682971	0.654993	0.454065	0.52067		0.529494	0.478555	0.896058	1.72113		1.02355	1.20387	0.34905	0.268789
	0.00137452	0.543184	0.53398	0.00770693		0.352109	0.318221	0.456362	0.500804		0.825759	0.489949	2.59627	1.29475		0.856908	1.79687	0.145492	0.587892
	0.405483	0.0135576	1.17255	0.00330297		0.396072	0.438874	0.417547	0.504249		3.50475	0.41019	1.40919	1.06076		1.18681	0.824811	0.445401	0.308545
	0.00137452	0.19747	0.0517465	0.0495446		1.56425	1.28493	1.55604	0.829352		8.02436	0.224085	4.98576	4.20144		1.07447	0.474346	0.920036	0.317068
	0.465962	0.0406729	1.4445	0.0869782		0.301598	0.125122	1.05271	0.311667		1.31113	0.326633	4.09736	1.24275		1.11563	0.294737	1.92609	0.321176
	0.232981	0.211027	1.2188	0.47783		0.358122	0.255524	0.44017	0.109095		1.267	0.607689	0.819472	0.509581		0.945939	0.899415	1.27837	0.587045
	0.562866	0.507527	0.00110099	0.969973		0.19376	0.192557	0.518374	0.439136		1.30483	1.63316	1.09518	0.738372		1.40612	0.714934	0.427849	0.352625
	1.54702	0.200417	0.532879	1.71094		0.649698	0.225733	0.130225	0.859095		2.6979	0.205095	0.405907	2.80269		0.533406	0.77348	0.19674	0.142849
	1.11611	0.367824	0.0143129	0.0473426		4.93648	0.152204	1.08107	0.977491		21.9947	0.349421	2.8873	1.28955		1.27481	1.04294	0.73983	0.700125
	0.194494	0.891856	0.202582	0.0231208		0.774833	0.230338	0.790996	0.227147		2.95661	1.07105	4.10502	1.01916		0.915572	0.330372	1.50512	0.397952
	0.336486	0.246985	0.117806	0.0924832		0.109955	0.198922	0.104731	0.210266		0.34735	0.64567	0.4442	0.738372		1.62785	1.40707	2.55648	0.560651
	0.538377	0.085472	0.00770693	0.590131		0.737053	0.136767	0.76401	0.274345		2.89458	0.265864	1.34792	0.998362		1.03753	0.597963	0.631227	0
	0.771514	0.00648408	0.0187168	0.976578		0.770094	0.103456	0.913298	0.325563		2.06756	0.706439	5.30742	0.967163		0.944355	1.78328	0.605308	0.692122
	0.93495	0.117892	0.0728215	0.511961		2.12341	1.30985	2.13574	0.11966		2.12958	3.49801	4.68707	0.421184		0.785223	2.12191	1.74265	0
	0.343696	0.0377256	0.0228116	0.112301		3.53428	0.264462	0.52423	0.114148		4.27984	0.0265864	2.45076	0.181993		0.645629	0.483983	1.13692	0.393657
	0.00600868	0.0760406	0.615035	0.0209188		0.662982	0.387958	1.06327	0.10542		1.48864	1.49643	0.643324	0.296389		2.55037	0.864084	0.235741	1.05297
	0.00120174	0.246395	1.64156	0.906115		0.398656		3.86001	0.717845		0.297728		0.911375	2.32431		0.876593	0.538725	0.241353	2.84335
	0.35331	0.0389045	0.936151	0.329196		0.42303		0.177193	0.857602		1.42248		0.16849	2.5635		0.723593	0.478751	0.678363	2.27483
	1.69925	0.402013	0.00789631	0.00330297		1.01749		0.126895	0.115756		1.24053		0.268052	0.597977		0.230259	0.911551	1.80808	3.29689
	0.156226	0.167997	0.55011	0.0913822		0.965766		0.442983	0.324184		0.764996		1.42654	1.00356		2.1586	0.319487	0.731077	0.852912
	1.33633	0.585925	0.12985	0.00770693		2.01454		0.134658	0.285599		2.71264		0.580196	2.06432		0.672709	0.429617	1.00012	1.73224
	0.556403	0.278816	1.44941	0.00660594		0.86407		0.656492	0.826825		0.73605		2.74662	1.57034		2.06339	1.77701	0.415016	1.53911
	0.284811	0.218101	0.234257	0.791612		0.908351		0.99286	0.193845		1.0131		2.36337	0.857967		1.7842	0.438437	0.697674	0.911019
	0.00721041	0.000589462	0.00350947	1.10429		0.265545		0.898877	0.104157		0.822888		2.17174	0.623976		0.809043	1.67614	1.18973	0.2143
	0.0648937	0.00176839	1.92319	0.00220198		1.89727		0.107726	0.230248		2.75812		0.846341	1.83553		2.09688	2.86496	0.366805	1.41693
	0.00480694	0.664913	1.11513	0.0957862		0.398385		0.381207	0.194304		0.715375		5.15789	0.322388		3.57786	0.740972	0.691005	0.713838
	0.211505	0.105514	0.0561515	0.110099		1.20355		0.119249	0.181098		1.43488		0.53229	1.04516		0.531719	0.711684	0.840889	0.928441
	0.018026	0.0530516	0.152662	0.630868		0.202849		0.465611	0.536977		0.289458		1.45847	0.748771		1.16848	0.824262	0.573904	0.608865
	0.175453	0.395529	0.05001	1.15494		0.188089		0.116195	0.720486		0.417647		0.49503	3.19788		0.150375	0.845339	1.41041	0.391384
	0.245154	0.491611	0.0314082	0.00440396		0.238056		1.27092	1.35565		0.616132		6.94638	2.85989		1.54462	0.519966	2.75532	0
	0.769111	0.16446	0.251265	1.59203		0.297096		0.142849	0.250714		0.508619		0.436478	0.0380489		1.24325	0.23078	0.704827	0.72802
	0.361722	0.226943	0.0644694	0.117806		0.109955		0.977589	0.3372		0.136459		3.33746	0.167415		1.43838	1.98994	0.750571	1.65737
	0.623701	0.0165049	0.0247959	0.0396357		0.149767		0.143543	0.871112		0.281188		0.979414	0.859904		1.32191	2.09837	1.64342	1.38498
	0.155029	0.228122	0.0611633	0.939145		1.91704		0.934971	0.416746		0.851834		3.97088	0.517464		0.584282	0.588014	1.52805	0.730374
	0.00235785	0.297678	0.00165306	0.0550495		1.0875		0.117444	0.408416		0.454863		0.399217	0.532684		1.93863	0.580963	1.95341	1.42627
	0.492201	0.000589462	0.228122	0.601141		0.169673		0.133547	0.327066		0.190215		0.473738	2.89171		0.321463	1.58553	0.660953	0.880101
	0.312415		0.517408	0.00220198		0.111987		0.211509	0.872084		0.144729		1.04618	0.190244		0.415101		0.397664	1.43996
	0.593588		0.310775	0.518566		0.11158		0.933258	0.338727		0.260512		3.30818	0.448976		1.37099		0.393951	0.42265
	0.41675		0.461204	0.0231208		0.311721		0.214223	0.242662		0.471403		1.06031	1.17951		0.258374		0.345544	0.642456
	0.782806		0.300857	0.0719442		0.160058		0.985545	0.256006		0.115783		3.15267	0.36119		0.859443		0.239597	2.15675
	0.658429		0.142163	0.578185		0.161412		0.799295	0.775217		0.36389		2.44579	1.35446		0.12213		0.530405	0.0238627
	1.92106		1.48775	0.56327				0.135734	1.42745				0.805839	5.11987		0.156004		0.302143	0.449615
	0.654303		0.434755	0.495713				0.282562	0.327413				0.480676	1.14678		0.441262		0.220011	0.217541
	0.549379		0.028102	0.236012				0.20903	0.245383				0.395851	0.343131		0.227444		1.11835	0.573412
	0.615398		0.153735	0.808933				0.113308	0.129124				0.409988	0.162536		0.208684		1.08509	0.412981
	0.446812		0.228122	0.0342173				0.133373	0.392802				0.452401	0.297982		0.266307		0.364944	1.367
	0.00117892		0.0991837	0.217587				0.124875	0.52169				0.28275	0.668202		1.01237		1.42709	1.8316
	1.32157		0.259531	0.00175474				0.24196					0.409988			0.265215		0.443134	1.31526
	0.0559989		0.224816	0.202672				0.32942					0.622051			0.811735		0.946905	0.878784
	0.100798		0.0214898	0.0350947				0.320214					1.00376			0.470183		2.09783	1.35879
	0.119071		0.0413265	0.00877368				0.336856					0.523088			0.911573		1.81931	3.0391
	0.182733		0.395082	0.704526				1.95138					3.49197			0.335555		0.852445	0.542248
	0.358393		0.449633	0.0280758				0.575747					0.918939			1.72353		0.176701	1.54622
	0.611862		0.0578571	0.256191				2.29909					3.85954			1.43235		1.30715	1.08456
	0.648408		0.00165306	0.446326				0.189437					0.989627			0.661363		1.31142	0.72559
	0.10905		0.0942245	0.917449				0.245383					0.551363			1.78008		1.27651	0.257472
	0.0872404		0.112408	0.0115714				0.130304					0.155513			0.898834		1.305	2.19708
	1.21547		0.0843061	0.0727347				1.66492					3.74644			0.353926		0.992971	1.03629
	0.497506		0.304163	0.0826531				0.359045					0.381713			0.561075		0.649782	0.606273
	0.0984402		0.114061	0.191755				0.37852					1.63995			0.939814		0.896226	1.34146
	0.0630724		0.0826531	0.0330612				0.103748					0.593776			0.927917		1.419	2.04371
	0.0571778		0.165306	0.0181837				0.116731					0.16965			0.752863		0.419247	1.43336
	0.00589462		0.363673	0.00495918				0.818298					1.55513			1.22678		0.622318	1.45063
	0.0147366		1.11086	0.203327				0.615641					1.61168			1.15404		0.196828	1.7106
	0.603609		0.857939	0.00991837				0.407201					0.311025			0.310191		0.350287	0.864746
	0.143829		0.238041	0.0446326				0.295073					0.706876			0.990492		0.493224	1.61959
	0.298857		0.659571	0.0148775				0.393274					0.593776			0.501225		0.568121	2.77418
			0.378551	0.00330612				0.450518					0.480676					0.61703	1.22836
			0.884388	0.0181837				0.212925					0.141375					0.328181	2.5927
			0.421531	0.00165306				0.324817					0.692739					0.614844	1.69547
			0.365327	0.0132245				0.12216					0.28275					0.539349	2.27899
			0.0462857					0.601124					1.95098					0.938042
			0.489306					0.224492					0.508951					0.752182
			0.128939															1.15191
			0.176878															1.43114
			0.00330612															0
			0.328959															1.43294

## Sheet: Fig.2b
Fig.2b	Strength in LT			Strength in Rest
	Control	Mutant		Control	Mutant
	228.162	137.567		33.3924	24.9472
	74.0594	25.0102		36.5433	11.1046
	80.0914	25.8404		18.3237	21.144
	71.1409	46.7634		28.8683	15.9944
	65.173	46.0034		24.657	12.5627
	112.034	43.0941		13.1888	11.4802
	175.491	29.1402		21.5587	12.5862
	70.4344	29.8096		30.6283	12.3031
	145.094	36.9256		22.2807	13.0476
	41.557	95.2321		22.0823	17.7103
	38.4064	48.3701		11.678	29.0019
	79.005	28.9862		24.7511	9.83162
	46.7946	23.517		17.3033	11.9343
	47.7622	30.6097		15.5076	12.3602
	40.2871	23.9367		15.0864	10.054
	323.674	133.057		31.9839	17.3159
	681.039	107.553		21.9074	11.3355
	3891.51	35.8674		15.9003	12.7587
	52.6369	30.4285		17.6357	12.7674
	75.5602	24.0137		12.4067	36.3983
	107.421	35.2531		30.6172	29.4046
	138.62	45.7967		16.5217	16.7729
	47.8202	33.9468		18.6819	11.6444
	43.1017	24.5316		15.0103	11.741
	107.558	35.6744		16.9082	13.6508
	40.5504	34.3762		17.1974	12.3036
	49.9358	74.6557		29.3705	13.2362
	37.8965	32.3828		19.6282	14.1836
	63.8738	24.0317		23.2066	9.96645
	50.5064	32.7865		22.512	10.5565
	41.1793	482.536		18.5291	27.4293
	186.713	67.5367		16.0568	12.9124
	147.04	49.0988		14.4916	13.907
	253.269	682.094		36.8198	16.0403
	40.154	192.899		10.7858	18.9635
	757.749	37.1983		11.6595	17.7785
	36.9422	33.0978		17.2458	14.0484
	157.929	31.4436		22.1425	12.1005
	230.875	32.4333		98.4846	17.6181
	46.8686	26.7032		25.3355	13.8737
	90.5811	36.5787		30.0312	18.3998
	614.975	20.5966		85.9717	15.9141
	138.575	51.1196		12.4296	13.2678
	58.9683	47.2558		24.6708	14.9203
	124.778	257.052		18.2436	14.5344
	42.7126	33.5516		22.55	13.8946
	771.738	29.2151		15.4423	10.6216
	29.9692	28.7685		14.3407	15.595
	40.0465	21.964		18.6764	154.869
	60.0646	24.3077		14.9813	22.724
	28.6097	35.8523		15.378	21.1315
	2785.65	794.55		63.7435	56.0308
	53.9434	499.115		17.1342	14.8176
	96.0962	1226.67		19.9364	15.7317
	46.281	48.5341		21.0583	79.2453
	102.471	256.225		41.9797	14.0811
	149.06	191.83		15.0758	13.2495
	187.631	106.413		14.1262	13.0864
	54.6133	47.2044		30.2755	13.6316
	722.903	36.1202		55.5436	12.4556
	382.038	38.5454		18.3249	10.9158
	174.043	67.7522		105.222	13.044
	86.1493	30.9702		21.3533	13.0595
	40.5509	41.6024		86.628	13.6774
	68.3978	28.2437		14.8201	12.9862
	61.9616	38.357		16.6475	21.0851
	111.243	43.7787		38.3234	13.3478
	171.663	36.6506		39.2777	13.3708
	73.2386	32.537		17.2005	20.7852
	156.855	47.9669		16.3578	30.8274
	42.3456	25.031		23.2462	154.352
	33.6648	348.816		16.3046	12.9885
	98.5847	208.891		20.4534	47.3264
	151.714	85.7013		15.7121	16.6862
	126.506	81.4384		17.7125	11.8371
	90.1086	56.4982		31.4956	14.084
	127.65	260.741		23.0279	12.0131
	70.4728	30.5899		26.9203	15.4787
	30.2416	39.0864		20.9603	13.2724
	196.915	37.5891		12.0151	17.1968
	82.6506	118.425		25.6577	10.7479
	114.921	26.0594		14.0198	12.7824
	295.616	226.741		23.3951	12.9043
	44.2458	34.4023		14.3288	66.6019
	163.829	27.2068		31.1827	25.519
	34.0601	40.096		19.0872	12.9126
	28.482	35.3833		38.8013	13.0161
	2705.74	25.831		57.2009	117.608
	300.572	38.6582		40.407	148.872
	519.834	123.132		24.5807	141.088
	4058.25	381.016		19.8766	17.9154
	370.133	1116.54		35.3769	12.7212
	71.7281	59.2852		66.1667	55.0978
	368.782	291.129		24.6982	19.9988
	335.751	90.7227		84.4863	49.4898
	108.856	54.0996		16.9603	19.4489
	180.074	29.2095		16.6048	16.9007
	63.3078	95.0929		17.7996	16.8381
	167.596	74.8501		14.2686	84.2044
	95.8467	29.3668		13.2524	32.795
	69.4575	37.2419		19.8341	15.9909
	56.8856	545.975		58.5859	45.4771
	60.2862	137.106		74.9465	19.3235
	3583.78	57.8871		12.375	17.0318
	2418.44	258.779		18.5371	19.2795
	3790.68	60.6803		34.1873	55.8971
	151.419	256.477		24.6854	38.2821
	86.5247	24.178		18.0564	57.5254
	313.113	678.426		83.3962	16.2209
	1485.71	277.315		12.6971	21.6891
	340.441	543.643		15.0548	44.8576
	207.147	752.24		59.726	19.2509
	44.8067	1309.66		13.7924	18.8372
	67.0213	57.5226		13.9893	15.0078
	53.0303	120.46
	69.0837	336.467
	60.579	52.4652
	144.697	116.84
		22.197

## Sheet: Fig.2c
Fig.2c	Observed ratio			Shuffled ratio
	Control	Mutant		Control	Mutant
	0.375	0.571429		0.261562	0.315143
	0.35	0.666667		0.27245	0.378583
	0.25	0.428571		0.329375	0.212095
	0.388889	0.714286		0.300944	0.440571
	0.4375	0.5		0.325875	0.451625
	0.380952	0.4		0.279429	0.268
	0.375	0.428571		0.38075	0.355857
	0.3125	0.428571		0.261125	0.232095
		1			0.428
		0.666667			0.47

## Sheet: Fig.3a
Fig.3a	Control	Mutant
	1.39082	0.595061
	0.69541	0
	2.78164	0.29753
	0.69541	0.892591
	2.78164	0.29753
	4.17246	0.29753
	0	0.892591
	0	0.892591
	2.08623	0.29753
	1.39082	0
	0.69541	0.892591
	2.78164	0.29753
	1.39082	0.892591
	2.08623	0.595061
	1.39082	0
	3.47705	0.595061
	2.78164	0.595061
	0.69541	0
	0	0.892591
	0.69541	0.29753
	2.78164	0.892591
	1.39082	0.29753
	0.69541	0.29753
	3.47705	0.595061
	0	0
	2.78164	0
	1.39082	0
	2.78164	0.29753
	0.69541	0.29753
	2.08623	0.29753
	1.39082	0.892591
	1.39082	0.595061
	1.39082	0.29753
	2.08623	0.29753
	2.08623	0.892591
	0.69541	0.595061
	0	0.29753
	0.69541	0
	0.69541	0.29753
	2.08623	0
	0.69541	0
	1.39082	0.29753
	0.69541	0.892591
	0	0.29753
	1.39082	0.595061
	1.39082	0.29753
	1.39082	0.29753
	0.69541	0
	0.69541	0
	1.39082	0.29753
	2.78164	0
	2.08623	1.48765
	2.78164	0.892591
	0.69541	0.892591
	2.08623	1.48765
	0.69541	0
	0	0.892591
	2.78164	0
	0.69541	0
	0.69541	0.29753
	2.08623	2.38024
	3.47705	0.892591
	0.69541	0
	2.08623	0.29753
	0.69541	0.595061
	1.39082	0.892591
	3.47705	0.595061
	1.39082	0.595061
	2.08623	0.29753
	2.78164	0
	2.08623	2.08271
	3.47705	0.892591
	5.56328	0
	7.64951	0.29753
	2.08623	1.19012
	4.86787	1.48765
	4.86787	0.29753
	2.78164	0
	4.17246	1.19012
	4.17246	0.892591
	4.17246	0.892591
	2.08623	1.48765
	7.64951	1.48765
	6.25869	0.29753
	7.64951	0.892591
	7.64951	2.08271
	6.25869	2.67777
	8.34492	2.67777
	7.64951	1.19012
	5.56328	0.892591
	6.9541	1.48765
	11.822	2.67777
	7.64951	1.48765
	10.4312	1.78518
	10.4312	4.16543
	8.34492	1.78518
	11.822	2.08271
	9.04033	0.892591
	9.04033	2.9753
	11.1266	2.9753
	8.34492	2.67777
	13.2128	2.38024
	13.2128	1.78518
	13.2128	2.08271
	9.04033	3.57037
	11.822	0.892591
	11.1266	2.67777
	14.6036	2.9753
	11.1266	1.48765
	9.73574	1.19012
	4.17246	2.67777
	11.822	2.67777
	8.34492	2.08271
	9.73574	1.19012
	9.04033	1.19012
	6.9541	2.08271
	6.9541	1.19012
	2.08623	2.08271
	6.25869	1.48765
	6.9541	2.9753
	4.86787	1.19012
	5.56328	0.892591
	2.08623	2.67777
	4.86787	2.67777
	2.78164	2.38024
	4.86787	1.48765
	4.86787	1.19012
	4.86787	0.595061
	3.47705	0.892591
	2.08623	0
	2.08623	0.29753
	3.47705	5.35555
	2.08623	2.08271
	2.78164	0.29753
	3.47705	1.19012
	5.56328	0.29753
	0	0.595061
	2.08623	0.595061
	3.47705	1.19012
	3.47705	0.595061
	3.47705	0
	1.39082	0.595061
	0	2.38024
	2.08623	1.19012
	2.08623	0.29753
	0.69541	0.595061
	0	0.595061
	1.39082	0
	2.78164	0.29753
	1.39082	0.892591
	2.08623	0.892591
	0.69541	0
	2.78164	0
	2.78164	0.29753
	3.47705	0
	1.39082	0.595061
	3.47705	0.892591
	2.78164	0
	1.39082	0
	0.69541	0.29753
	2.78164	0.29753
	2.78164	0.595061
	1.39082	0
	1.39082	1.78518
	2.08623	0.892591
	2.08623	0
	3.47705	1.19012
	2.08623	0
	0.69541	0.892591
	0.69541	0.892591
	0.69541	0.595061
	1.39082	0.595061
	2.08623	0.29753
	1.39082	0.892591
	3.47705	0.892591
	1.39082	0.29753
	2.08623	0.595061
	0.69541	0
	2.08623	0
	2.08623	0
	1.39082	0.29753
	2.08623	0.595061
	0	0.29753
	0.69541	1.19012
	2.08623	0.595061
	0.69541	0.29753
	3.47705	0.29753
	1.39082	0.29753
	2.78164	0.595061
	3.47705	0.29753
	1.39082	0.892591
	1.39082	0
	2.08623	0.595061
	1.39082	0
	2.08623	0
	0.69541	0.595061
	2.78164	1.19012
	2.08623	0
	4.17246	0.29753
	1.39082	0.29753
	2.08623	0.595061

## Sheet: Fig.3b
Fig.3b		Assembly rate			Assembly strength
		Control	Mutant		Control	Mutant
		0.0510565	0.0334005		51.0903	35.4492
		0.0782951	0.0669396		126.699	117.543
		0.0723407	0.0662466		51.4035	88.0169
		0.0874169	0.056961		45.5524	80.8866
		0.0658794	0.057654		65.7847	75.3271
		0.0649926	0.0656923		83.1246	107.731
		0.0515633	0.0663852		240.1	120.721
		0.1011	0.0645835		52.4959	131.385
		0.073861	0.0672168		82.8629	183.968
		0.127071	0.0489227		65.4677	373.873
		0.116556	0.0562681		55.6719	127.201
		0.0876703	0.0794128		108.252	198.227
		0.105027	0.0655537		68.957	114.271
		0.159504	0.0672168		107.817	138.428
		0.132899	0.0704044		86.4708	128.433
		0.030786	0.0404687		50.7684	95.8643
		0.0162165	0.047814		53.0422	76.2026
		0.0329397	0.0594557		435.32	57.3615
		0.087797	0.0645835		49.1564	128.011
		0.0670196	0.0684641		45.0277	119.426
		0.0724673	0.063752		46.6492	131.825
		0.0793087	0.0598714		85.3811	117.509
		0.100973	0.0613959		63.8851	176.358
		0.100846	0.072899		55.5966	99.5419
		0.0624587	0.0677711		62.6457	184.15
		0.132139	0.0638906		98.7267	98.0852
		0.0851365	0.0618117		45.8513	246.707
		0.0981857	0.0699886		64.0362	189.776
		0.121497	0.0709587		127.176	124.278
		0.0838696	0.0734534		90.2176	187.756
		0.11871	0.0149495		98.8782	65.0553
		0.130757	0.019257		87.4968	263.43
		0.0685779	0.020904		32.6829	122.577
		0.0823492	0.0163431		61.9045	255.075
		0.120881	0.0239446		57.5567	232.135
		0.0549458	0.0224243		166.605	148.579
		0.120881	0.0202706		43.2124	247.155
		0.0694126	0.0260983		49.5264	639.427
		0.0357496	0.0217909		27.1609	361.574
		0.158021	0.0228044		68.9526	323.766
		0.0855486	0.031166		83.2881	613.356
		0.0374188	0.0219175		36.5844	293.912
		0.0997371	0.0247047		111.739	277.273
		0.114621	0.0117823		49.0145	1229.64
		0.0918082	0.0233111		116.681	125.162
		0.140494	0.0271119		50.6682	398.765
		0.0230912	0.0239446		58.3307	323.467
		0.1551	0.025845		49.2885	266.198
		0.169567	0.032813		53.5793	931.982
		0.147589	0.124498		118.816	41.9072
		0.210324	0.0616181		85.3786	71.3819
		0.0797062	0.0633393		31.0057	267.863
		0.0842966	0.0322434		40.9834	528.212
		0.0989025	0.0152611		50.0388	1544.18
		0.0824883	0.115204		46.9765	44.6984
		0.0620401	0.0771087		41.3354	238.656
		0.0453477	0.0686176		69.4003	34.2477
		0.123802	0.0153758		71.3404	1380.19
		0.0509118	0.0892717		217.703	61.995
		0.0500772	0.114516		164.539	49.4793
		0.0625965	0.137809		168.207	54.0465
		0.0927819	0.128744		108.69	60.2976
		0.130757	0.120597		61.0577	48.0237
		0.11017	0.170741		54.1401	70.6075
		0.121437	0.148595		45.8571	83.6278
		0.072751	0.145841		146.474	62.8491
		0.041731	0.133563		45.0399	61.926
		0.120742	0.175101		119.865	137.262
		0.0555022	0.13976		209.459	89.6847
		0.121298	0.147906		50.6688	68.3247
		0.255672	0.121286		98.6664	46.5399
		0.0624832	0.0161791		85.3032	1295.03
		0.0707609	0.143546		61.2485	46.9762
		0.0726301	0.0546187		77.8526	36.2879
		0.0514018	0.0857146		63.9179	222.746
		0.0604806	0.0603559		143.709	38.3456
		0.116956	0.106713		95.946	45.2513
		0.12737	0.107746		80.7069	49.5252
		0.0818423	0.0534712		78.5158	315.548
		0.0734311	0.125646		82.4905	49.7921
		0.0706274	0.147677		80.6282	63.0608
		0.0882509	0.139415		83.4787	70.8211
		0.107744	0.0908781		58.7973	188.843
		0.0654205	0.147906		100.263	59.2886
		0.126969	0.070224		97.8592	313.884
		0.11295	0.130006		84.5017	67.7825
		0.0163695	0.147906		428.826	64.4878
		0.0660193	0.115204		47.7362	70.4195
		0.017993	0.136432		23.451	54.0439
		0.0137991	0.180494		1479.36	95.1545
		0.0216457	0.142858		52.558	152.778
		0.0878002	0.0231622		45.9127	73.0071
		0.0315215	0.0106796		156.793	174.937
		0.0547906	0.0120665		77.4685	160.773
		0.0574963	0.0558944		89.3846	58.4281
		0.0748128	0.0278779		179.536	249.328
		0.103223	0.0596392		59.7685	113.62
		0.0648017	0.0865462		175.208	101.116
		0.077248	0.0815532		90.471	121.12
		0.0752187	0.0488209		71.3693	65.923
		0.149896	0.0664353		69.7493	110.039
		0.100788	0.0796114		69.9423	66.995
		0.0110934	0.129819		1888.62	130.006
		0.047891	0.0252375		34.9485	168.491
		0.0930764	0.0251195		70.9697	157.452
		0.0297628	0.0107318		99.5538	1889.15
		0.0117698	0.0273602		392.973	153.07
		0.0384211	0.0181615		52.4381	1084.81
		0.0627724	0.0518901		183.34	318.491
		0.0903707	0.0117932		41.8029	1761.23
		0.0907765	0.0196947		68.4945	40.0583
		0.121351	0.0116753		85.8476	406.686
		0.0867179	0.0288933		56.1876	157.491
		0.117022	0.0280678		80.6569	98.862
		0.059255	0.0189871		180.867	1004.71
			0.0281858			167.899
			0.0271244			95.3383
			0.0484701			297.819

## Sheet: Fig.4b
Fig.4b		rZ
		Control	Mutant
		2.12016	1.96499
		1.7925	2.19988
		2.89255	2.1461
		2.97613	2.34323
		1.82955	2.09591
		2.36584	2.16051
		2.27216	2.28382
		2.28843	2.32186
		2.61309	2.25437
		2.08898	2.05084
		2.2744	2.72089
		2.0514	3.21939
		2.3717	2.38874
		2.5844	1.83505
		1.90386	1.82548
		1.73698	2.40923
		2.4786	2.17298
		1.93725	2.45805
		3.18022	2.19943
		2.16153	2.16805
		2.37391	1.75613
		2.69949	1.62596
		2.69949	1.93881
		2.51723	1.85982
		2.0019	2.51329
		2.25307	2.21143
		1.90256	1.93563
		2.33052	1.78966
		1.74959	2.01524
		2.41578	3.11839
		2.56809	1.95616
		2.24545	1.8966
		1.72819	1.95582
		2.00445	1.89126
		2.05754	1.9257
		2.15423	1.64701
		1.77437	2.06843
		2.85022	2.09233
		1.92331	1.65419
		2.4716	3.30684
		2.09436	2.24749
		2.78725	2.23278
		1.90547	2.59638
		2.15366	1.71888
		2.39623	2.59862
		2.45801	1.66719
		2.04352	2.98679
		2.29734	2.19773
		2.68409	2.33652
		1.72703	1.76335
		2.41112	1.77983
		2.61587	1.76352
		2.20229	1.75459
		2.06977	1.83415
		2.13315	2.00197
		3.35642	1.87688
		2.7081	2.05152
		2.49288	2.07622
		2.78976	2.16753
		2.90966	2.35555
		2.3917	2.21447
		2.67147	1.97428
		2.7213	2.56607
		1.47495	1.95429
		1.95098	1.96404
		2.87841	2.18961
		3.6171	2.32213
		2.96354	2.01885
		2.19126	1.92444
		1.878	2.66347
		2.2589	2.49785
		1.90192	1.88916
		2.03127	2.23022
		1.99251	2.21545
		2.49309	1.48292
		2.20306	2.10043
		2.16381	2.38122
		1.89933	1.81067
		2.16514	2.22154
		2.01604	2.46872
		2.64634	1.72145
		2.63738	1.87285
		1.86112	1.80605
		1.914	1.98543
		2.39563	1.73099
		2.27649	2.16304
		1.99662	2.30942
		2.21502	2.78384
		1.97479	2.07355
		1.99309	2.54921
		1.99309	1.82394
		1.93413	1.77324
		4.07067	2.45072
		2.51146	1.67036
		3.68942	2.01906
		2.93202	1.98254
		1.84316	1.67327
		3.38276	2.05333
		1.81502	1.92845
		3.12378	1.92845
		1.82171	2.07799
		2.35399	1.79357
		1.9405	1.88752
		1.99644	2.53956
		1.94548	2.70323
		2.98182	2.91842
		2.49558	2.36829
		2.06847	2.02274
		2.0557	2.29752
		2.04221	2.10078
		1.80032	2.07886
		1.74776	2.1509
		2.44326	3.35251
		1.7463	1.52706
		2.00611	1.61817
		2.3479	1.88231
		3.04537	1.56132
		2.21971	1.98645
		2.46	1.84892
		2.22057	1.96022
		2.87297	2.35535
		1.96271	1.83071
		1.85024	1.713
		2.73858	1.91643
		3.02062	2.39588
		2.25392	1.8783
		1.49509	1.83064
		1.97607	1.89454
		2.02486	2.34276
		2.26016	1.43789
		1.84441	2.04134
		1.90353	2.52849
		1.90797	1.888
		1.79648	2.06406
		1.99916	2.82256
		2.08841	2.04964
		1.95597	2.19491
		1.80032	2.19081
		2.69114	1.98131
		1.87585	2.75912
		2.28689	2.03489
		2.38065	2.18774
		3.37014	2.08646
		2.35805	2.45423
		1.86083	1.68448
		1.57658	1.86194
		1.93075	2.12539
		1.85789	1.85914
		2.17678	1.69944
		2.22569	1.80366
		1.77743	1.9561
		2.37833	1.80952
		1.88004	1.85308
		1.45038	1.42451
		2.90345	2.01566
		2.26555	2.39499
		1.68136	2.44275
		2.51366	2.0267
		2.17851	2.30598
		3.43024	2.31181
		2.29142	2.71591
		2.36149	2.01365
		1.90477	1.97387
		1.94707	2.4544
		2.22196	2.47862
		1.96391	3.25157
		2.15984	2.27628
		2.03623	1.91346
		2.32357	2.0925
		1.75135	2.16121
		2.07045	2.19856
		3.13415	2.56745
		2.56035	2.35059
		2.02149	1.90662
		2.35265	1.69236
		1.88397	1.7173
		2.49373	2.2647
		2.27665	2.53748
		2.585	2.16301
		3.01198	2.34807
		3.21059	2.15777
		1.9849	1.81625
		1.79036
		2.90246
		2.70083
		2.44885
		2.38778
		2.36432
		2.34236
		2.30594
		2.45127
		2.45589
		2.63099
		3.22862
		2.00992
		1.69622
		2.03859
		1.57228
		1.7992
		2.93138
		2.28321
		2.27005
		2.61895
		3.32378
		2.04496
		2.09015
		2.72814
		2.38002
		1.89056
		1.98121
		2.40752
		2.71269
		2.08807
		1.66637
		2.09292
		2.01172
		1.99795
		2.17684
		2.04176
		2.28961
		2.64887
		1.99054
		2.0942
		1.99636
		1.86161
		2.05163
		2.81848
		1.74562
		3.61015
		3.85521
		2.29665
		1.5553
		2.44794
		1.98279
		1.80949
		2.50838
		1.90129
		1.90715
		1.54264
		2.5541
		1.49325
		2.61286
		1.80976
		1.20348
		2.00386
		2.02961
		2.79024
		2.56442
		2.56442
		2.23206
		2.10569
		2.30015
		2.98143
		1.98622
		1.98816
		1.70334
		2.42494
		1.90702
		1.8889
		1.60698
		1.5468
		1.95687
		2.07089
		1.31871
		1.74363
		2.09078
		2.82036
		1.71758
		2.0287
		1.97844
		2.03022
		2.71518
		2.00801
		2.00801
		1.43547
		2.0796
		1.96005

## Sheet: Fig.4c
Fig.4c		Replay distance			Replay speed			Mean jump distance
		Control	Mutant		Control	Mutant		Control	Mutant
		48	70.5		4.8	3.525		12	14.7778
		51	133.5		3.1875	7.41667		9.71429	21.375
		51	45		3.64286	3.21429		10.6667	5
		105	54		10.5	4.5		17.5	12.8
		54	120		3.85714	5.45455		20	23.4
		90	58.5		6.42857	5.85		14.6667	17.25
		76.5	99		9.5625	8.25		17	20
		55.5	148.5		6.9375	18.5625		12.3333	33
		55.5	102		3.46875	8.5		15.2857	15.2
		66	66		8.25	8.25		14.6667	16.3333
		132	117		11	9.75		17.6	22
		69	105		8.625	13.125		15.3333	24
		129	97.5		12.9	6.96429		21.5	17.5
		102	67.5		5.66667	8.4375		18.125	16
		105	139.5		6.5625	6.975		17.1429	20.1111
		40.5	78		3.375	7.8		7.8	13
		108	63		9	5.25		14.4	29
		40.5	85.5		4.05	8.55		7.5	14.25
		43.5	63		3.10714	7.875		7.16667	14.6667
		42	91.5		2.625	11.4375		6.42857	20.3333
		57	103.5		5.7	7.39286		9.5	27.6667
		69	114		3.13636	11.4		12.7	19
		61.5	78		3.84375	9.75		11	18
		69	58.5		6.9	7.3125		17.75	14.6667
		105	34.5		8.75	4.3125		16.2	8
		148.5	70.5		12.375	5.875		22.4	18.8
		67.5	118.5		8.4375	14.8125		18.3333	26.6667
		105	108		10.5	13.5		22.5	24
		48	94.5		4	7.875		13.4	13
		55.5	94.5		6.9375	4.725		12.3333	16.5556
		66	79.5		8.25	4.96875		14.6667	16.8571
		85.5	100.5		8.55	5.58333		16.25	11.875
		103.5	58.5		10.35	7.3125		37.75	13
		105	103.5		6.5625	12.9375		14	23
		48	64.5		4.8	4.60714		10	9.83333
		108	121.5		4.5	6.075		12.8182	24.3333
		91.5	112.5		3.26786	8.03571		13.6154	21.3333
		81	61.5		4.05	7.6875		12	14
		82.5	91.5		8.25	11.4375		13.75	21.6667
		45	111		3.75	6.16667		6	17.875
		69	66		2.65385	5.5		6.58333	15.6
		55.5	112.5		2.775	14.0625		14	25
		67.5	67.5		6.75	3.375		15	24.2222
		96	121.5		6	12.15		10.2857	20.25
		42	54		3.5	5.4		9	12.75
		79.5	85.5		5.67857	10.6875		15.1667	21
		87	88.5		5.4375	11.0625		20.7143	19.6667
		37.5	138		4.6875	9.85714		9.33333	19.8333
		127.5	139.5		10.625	9.96429		17	23
		127.5	46.5		12.75	5.8125		21.25	10.3333
		126	58.5		15.75	7.3125		28	13
		72	58.5		4.5	5.85		14.2857	9.75
		42	72		3	6		5.16667	15.8
		54	69		5.4	8.625		22	15.6667
		64.5	93		2.93182	5.8125		11.1	25.8571
		142.5	30		17.8125	3.75		31.6667	7
		72	52.5		6	3.75		13	18
		79.5	78		9.9375	6.5		17.6667	15.2
		87	94.5		8.7	9.45		16.75	18
		120	130.5		7.5	13.05		13.1429	22.5
		42	118.5		4.2	7.40625		8.75	14.8571
		55.5	70.5		4.625	5.875		10.6	14.8
		67.5	120		5.625	8.57143		16	22
		61.5	64.5		3.41667	4.60714		14.75	24
		69	39		4.92857	2.78571		15	13.1667
		67.5	94.5		8.4375	7.875		15	18.2
		115.5	84		9.625	5.25		15.4	12.7143
		121.5	30		6.075	3		15.8889	5
		69	82.5		6.9	4.58333		14.75	22
		69	28.5		3.13636	3.5625		8.9	6.33333
		19.5	79.5		2.4375	7.95		4.66667	22.25
		75	46.5		7.5	5.8125		18.25	13.3333
		102	75		12.75	9.375		22.6667	16.6667
		99	39		3.53571	3.25		12.8462	5.4
		64.5	75		8.0625	9.375		21.6667	20.3333
		141	118.5		7.83333	9.875		18.75	17.6
		63	96		7.875	9.6		16	18.75
		43.5	63		4.35	7.875		9.5	14.6667
		90	105		11.25	7.5		20.6667	24.5
		60	39		3.33333	3.25		8.375	6.2
		60	99		5	12.375		18	22
		67.5	73.5		4.82143	9.1875		7.5	27
		67.5	76.5		4.82143	5.46429		7.5	16.3333
		108	78		13.5	7.8		26	14.5
		39	43.5		3.9	5.4375		13	11.3333
		106.5	93		5.91667	4.65		26.625	19
		82.5	108		5.89286	5.4		12	12.6667
		58.5	72		4.875	9		20.4	16
		54	94.5		6.75	5.90625		13.3333	14.7143
		115.5	72		11.55	5.14286		19.25	19.1667
		81	84		4.05	7		10.2222	14.2
		76.5	127.5		7.65	9.10714		13.5	24.3333
		57	115.5		7.125	6.41667		13.3333	22.125
		36	72		4.5	9		9.33333	18
		33	127.5		3.3	7.08333		6	29.375
		25.5	88.5		3.1875	7.375		11	24.2
		114	79.5		7.125	6.625		26.4286	13.2
		72	112.5		9	6.25		16	15.75
		51	115.5		6.375	9.625		11.3333	19.6
		58.5	34.5		5.85	4.3125		9.75	11.6667
		69	105		5.75	13.125		10.8	24
		108	76.5		13.5	5.46429		24	17.1667
		105	97.5		7.5	6.96429		20.8333	17.5
		79.5	79.5		6.625	7.95		21.4	15.25
		102	108		7.28571	7.71429		22.1667	15.3333
		70.5	72		8.8125	9		15.6667	35.3333
		81	114		6.75	7.125		15.4	19.5714
		81	103.5		6.75	10.35		15.4	17.5
		76.5	100.5		9.5625	7.17857		18.3333	21.1667
		58.5	28.5		7.3125	2.375		14.3333	6.2
		90	82.5		9	8.25		15	15.5
		52.5	100.5		4.375	8.375		7.4	16.2
		45	79.5		2.5	7.95		8.25	14
		51	118.5		3.64286	11.85		11.6667	30.25
		39	37.5		4.875	3.75		9	7
		49.5	97.5		4.95	12.1875		8.25	26
		61.5	66		4.39286	5.5		13.1667	15.4
		51	97.5		3.64286	12.1875		10.6667	21.6667
		67.5	34.5		4.82143	2.875		10.5	6.2
		55.5	64.5		3.96429	3.58333		18.3333	17.875
		34.5	94.5		2.15625	4.725		5.28571	14.1111
		28.5	90		2.85	5		4.75	14.375
		22.5	90		1.02273	9		6.1	19.5
		51	96		2.83333	6		5.375	16.7143
		51	97.5		4.25	12.1875		6.8	21.6667
		120	75		12	4.6875		24.5	11.5714
		66	64.5		8.25	4.60714		14.6667	9.83333
		132	45		11	5.625		17.6	10
		100.5	67.5		12.5625	8.4375		22.3333	15
		105	70.5		6.5625	8.8125		17.1429	22.6667
		28.5	87		1.29545	10.875		3.4	19.3333
		46.5	73.5		4.65	7.35		8.5	12.75
		40.5	45		4.05	5.625		7.5	10
		40.5	73.5		4.05	9.1875		7.5	23
		81	49.5		8.1	4.95		16.25	16.75
		87	61.5		8.7	3.84375		14.5	16.2857
		121.5	105		10.125	10.5		23.4	17.5
		73.5	102		4.59375	8.5		25	24.2
		69	123		3.45	4.73077		13.4444	18.5
		72	46.5		7.2	5.8125		12	11.6667
		61.5	84		3.84375	7		11	24.6
		118.5	129		4.9375	10.75		18.9091	33
		85.5	72		8.55	6		15	14.2
		142.5	100.5		14.25	10.05		28.75	16.75
		60	127.5		5	5.79545		14	24.4
		66	126		8.25	12.6		14.6667	21
		108	100.5		9	6.28125		20.8	25.8571
		69	85.5		8.625	10.6875		18.6667	21
		81	67.5		4.05	3.75		12.2222	15
		45	123		4.5	7.6875		7.5	17.4286
		43.5	46.5		4.35	5.8125		10.75	10.3333
		79.5	66		5.67857	6.6		15	11.25
		105	87		4.77273	10.875		13.5	23.6667
		67.5	73.5		3.75	9.1875		13.75	16.3333
		67.5	129		5.625	12.9		16.6	26.25
		55.5	93		3.08333	7.75		15.625	20
		61.5	54		3.41667	6.75		13.375	13.3333
		48	94.5		3	4.29545		8.71429	17.7
		85.5	72		4.75	6		8.5	15.8
		79.5	60		5.67857	7.5		15.1667	13.3333
		61.5	49.5		7.6875	2.75		16.3333	13.875
		142.5	27		7.91667	3.375		21.875	6
		60	85.5		3	5.34375		11.2222	17
		55.5	90		2.775	11.25		10.4444	20
		81	30		5.78571	3.75		11	7
		54	52.5		5.4	3.75		22	18
		96	78		3.69231	6.5		9.83333	15.2
		55.5	70.5		3.08333	7.05		15.25	18.25
		118.5	124.5		8.46429	12.45		18.1667	22
		130.5	31.5		9.32143	3.9375		14.8333	7
		82.5	25.5		3.4375	3.1875		10.3636	7.33333
		63	127.5		5.25	10.625		13.6	17.8
		79.5	76.5		4.96875	9.5625		12.7143	17
		55.5	90		6.9375	6.42857		15	14.8333
		127.5	40.5		12.75	4.05		21.25	7.75
		49.5	79.5		6.1875	9.9375		14	18
		129	72		5.86364	6		17.1	9.6
		61.5	85.5		3.84375	8.55		10	28.25
		81	85.5		5.0625	8.55		10.5714	28.25
		61.5	108		5.125	10.8		8.2	18
		54	120		4.5	6.66667		8	10
		18	76.5		1.28571	7.65		9.33333	13.25
		64.5			6.45			12.5
		81			8.1			17.5
		121.5			5.0625			17.1818
		69			3.13636			11.3
		76.5			7.65			14.5
		28.5			3.5625			7
		63			3.5			22.25
		114			14.25			25.3333
		103.5			7.39286			13
		51			6.375			11.3333
		70.5			3.91667			14.25
		54			4.5			10
		124.5			6.91667			15.25
		97.5			9.75			16.25
		67.5			3.75			9
		67.5			6.75			17.5
		45			3.21429			13
		28.5			1.78125			7.85714
		97.5			8.125			17
		97.5			8.125			17
		118.5			9.875			15.8
		102			4.25			9
		78			7.8			25.25
		55.5			3.08333			6.375
		67.5			3.06818			10.5
		133.5			16.6875			30.6667
		72			3			6
		73.5			7.35			17.25
		90			5.625			23.1429
		121.5			15.1875			31
		73.5			7.35			12.25
		91.5			5.71875			19.1429
		37.5			3.75			7.75
		63			3.15			12.6667
		64.5			2.93182			8.2
		106.5			7.60714			20.8333
		64.5			8.0625			14.3333
		33			4.125			7.33333
		106.5			5.91667			11
		111			7.92857			13.6667
		60			6			13.5
		79.5			6.625			25.6
		72			7.2			14
		79.5			7.95			13.25
		136.5			9.75			18
		136.5			13.65			25.25
		126			12.6			21
		136.5			9.75			25
		52.5			3.75			6
		60			5			18
		73.5			9.1875			22.3333
		70.5			5.875			30.6
		102			10.2			17
		67.5			5.625			9
		108			13.5			26
		84			10.5			18.6667
		112.5			11.25			18.75
		103.5			8.625			21
		123			7.6875			21
		126			10.5			16.8
		112.5			11.25			23.75
		81			6.75			15.6
		75			6.25			11.2
		114			5.7			16.3333
		73.5			6.125			28.2
		75			7.5			21
		72			6			13.8
		85.5			6.10714			13.5
		132			11			17.6
		79.5			5.67857			12.3333
		69			4.92857			7.66667
		136.5			9.75			20.3333
		75			4.6875			13.4286
		106.5			7.60714			18.6667
		42			5.25			9.66667
		55.5			3.96429			14.8333
		78			7.8			29.25
		73.5			9.1875			18
		117			9.75			15.6
		52.5			6.5625			15
		52.5			5.25			8.75
		97.5			12.1875			21.6667
		103.5			12.9375			23
		141			11.75			26
		148.5			10.6071			21.6667
		105			8.75			14
		106.5			8.875			16.8
		121.5			12.15			23
		37.5			4.6875			8.66667
		82.5			10.3125			20.6667
		94.5			9.45			15.75
		31.5			3.9375			7.66667
		69			5.75			9.2
		84			6			15.6667
		90			7.5			16.4

## Sheet: Fig.5a
Fig.5a		PCC_Control			PCC_Mutant
		Same	Oppo.		Same	Oppo.
		7.79512	2.70783		3.62783	4.05238
		6.81115	4.48393		2.33088	10.8712
		5.50109	3.10845		6.81454	14.1601
		5.32013	2.55086		5.36968	4.26877
		26.5878	9.66453		2.98717	9.21534
		9.8788	3.98373		10.6942	6.1943
		3.68872	2.00696		2.44375	5.8534
		6.86607	1.15879		7.40769	5.05508
		7.85257	2.16061		12.5808	3.39563
		8.21203	1.78298		25.0643	4.79421
		6.91439	2.03475		12.8506	15.5079
		7.52259	1.36806		16.3991	6.18507
		9.20586	4.07456		6.12659	1.86182
		2.76759	2.40372		11.0197	3.59148
		7.79442	0.417357		7.29619	6.19743
		7.81426	2.28925		12.7765	7.05233
		2.03304	1.29504		3.4648	2.53402
		6.56674	2.65921		7.17196	1.24638
		3.24691	1.48037		10.4755	7.20523
		11.1538	6.14418		13.3777	-0.0329504
		-2.0476	2.25541		7.08813	9.1799
		3.4823	4.78172		5.50707	1.43304
		7.84038	3.8614		9.75963	5.30082
		9.78579	3.90759		12.0632	5.16087
		16.0594	5.13747		8.29743	4.27578
		6.93561	9.24321		12.7105	-6.08456
		9.33303	-0.55598		7.92645	-1.25601
		3.39654	1.94553		15.591	4.57965
		5.36215	1.41171		5.4909	-20.076
		11.8163	3.03208		8.45232	9.43361
		16.087	1.72686		1.69829	6.02558
		10.9905	2.76033		12.318	0.380482
		12.5865	3.76635		9.55459	13.4554
		9.52407	4.61527		9.94628	4.98338
		3.18038	4.4689		1.45907	7.64765
		6.49684	0.148612		8.79363	2.08511
		15.1898	1.0043		9.55641	3.69568
		5.24354	-0.571824		10.6956	-3.11407
		6.60467	2.03369		5.70409	7.31513
		9.85142	-1.81062		0.119445	6.19507
		8.80628	2.31076		0.946617	3.29939
		5.63564	4.77296		11.0786	3.05
		7.17884	1.49897		11.782	5.52844
		10.4582	-1.96823		8.08025	0.596688
		3.8935	1.26038		11.3026	3.72812
		-1.85673	0.734379		6.87666	5.6668
		11.0652	1.60567		9.19	4.81167
		4.80976	1.42381		9.2848	0.960614
		-7.09313	5.26986		12.7	5.41577
		4.66828	6.54393		9.95786	4.56263
		9.95798	0.430574		6.71408	0.707406
		9.97755	2.22271		5.72789	3.89704
		7.12072	10.1149		3.52923	2.72163
		8.57559	2.52287		10.097	10.4278
		5.58725	6.91111		22.8208	1.02256
		4.87687	1.4186		8.52896	5.59784
		8.02993	-0.696395		9.42604	2.96041
		6.362	3.84237		2.86237	2.17729
		1.3911	10.8901		11.0744	3.6074
		4.36206	1.03184		8.75185	8.85237
		8.29981	2.07403		14.4859	1.8746
		10.4147	3.73431		6.14105	1.03111
		13.7084	4.04326		5.12309	2.27085
		4.03001	2.33742		8.29936	3.06821
		7.30628	3.90263		7.58369	-0.124515
		4.21347	1.50428		12.9474	6.76958
		6.68279	-8.47441		4.41515	5.76598
		5.19115	3.35879		1.59418	5.54376
		6.37949	6.02647		1.54473	-0.0809324
		6.86429	1.25804		6.22309	0.573731
		10.5694	3.79817		5.32508	1.71966
		12.9739	1.36782		11.0652	0.300711
		4.80178	5.98516		10.9769	-0.247192
		2.68533	2.77047		3.87033	-1.62813
		-1.73325	2.01384		2.81965	1.41532
		4.02257	1.86921		15.3782	2.07069
		6.18833	1.6245		16.9409	0.790609
		8.41905	2.63024		4.4313	9.89787
		5.09984	4.36931		3.84216	-0.247321
		5.13132	3.06626		12.473	-2.63475
		6.18498	2.87049		13.7401	4.67684
		4.13101	4.73407		6.58068	-3.52355
		8.51463	4.33762		11.9093	0.65159
		13.8447	1.8293		5.84402	3.65161
		6.82615	3.69451		12.7093	4.93762
		1.39746	-1.05999		2.80759	1.82853
		-0.577466	0.275087		5.86409	-0.375095
		7.09721	4.21129		9.65173	2.32594
		1.98441	6.34571		4.08118	3.63335
		19.007	8.20329		1.43779	0.174776
		7.29161	4.12026		9.72988	2.23535
		4.9218	2.24941		10.5318	4.42532
		7.62604	3.06376		15.3503	3.91401
		5.08081	2.16516		9.47146	0.929975
		7.57881	2.38292		14.9227	3.35779
		6.99549	1.10951		8.2339	2.5159
		10.3981	5.57727		3.53825	11.171
		1.96629	-1.68604		5.50188	2.81098
		3.86714	2.43173		7.092	3.01986
		8.19143	6.72773		1.31741	6.50936
		9.92208	1.18491		0.887395	2.0643
		4.78953	1.50924		1.78515	0.71944
		5.82479	6.06883		2.7041	1.74511
		-0.403309	1.20719		1.92975	4.99279
		2.4617	2.21141		-0.1567	2.52827
		5.53719	5.46706		1.21221	5.19887
		1.99123	4.10851		7.76482	2.15052
		6.59001	4.65601		0.283184	1.4588
		6.18288	5.23301		6.05407	0.975321
		5.03313	3.37271		5.95793	3.60439
		7.0219	3.20506		2.1541	-1.11378e-12
		11.5408	-0.858125		5.77592	3.00179
		0.0875521	0.791049		7.60387	5.48479
		4.36631	2.70994		6.61585	11.4284
		4.38982	3.51612		0.926555	6.15993
		4.50081	1.13641		7.68857	4.99177
		-0.978688	11.8667		3.76582	1.13881
		-0.0482274	3.86641		9.33844	15.1151
		0.620907	1.72008		3.76874	2.6204
		6.08249	10.0045		8.51739	-1.21805
		2.19376	13.4202		8.41522	6.94375
		2.36385	8.16882		8.30863	5.90971
		3.37808	1.71568		7.21064	-1.29443
		0.365877	10.74		2.87696	1.48567
		6.71956	11.3219		4.95368	4.02675
		6.54235	8.79277		2.93379	2.09691
		4.29717	5.53632		4.19182	1.16747
		1.76455	7.68776		6.97847	4.26679
		1.78267	1.22474		6.24747	7.61232
		1.7895	3.94429		2.83221	-0.130366
		2.7568	19.8165		5.36654	-4.77512
		1.01962	7.13221		2.64534	-1.79486
		-4.9486	11.4708		6.17269	2.90066
		3.49191	34.2977		12.035	6.4264
		3.00662	5.1843		9.84521	4.50422
		5.93365	8.78608		33.2908	-0.509871
		1.94485	8.1654		7.5994	-2.09875
		5.15514	8.69947		20.1212	2.72928
		3.11132	13.3163		11.0084	1.37687
		2.05423	12.736		4.33837	-0.267844
		0.767281	2.11281		37.0357	6.29323
		2.31905	8.79089		14.76	7.29662
		2.65276	7.80187		1.66713	3.13331
		2.81043	18.9885		6.01469	6.89623
		3.89803	14.702		3.49931	4.70009
		10.5049	8.09399		3.53208	4.06636
		5.39327	5.96714		6.51037	5.88959
		6.47292	12.0067		4.68875	-9.58167
		8.983	3.79087		4.28643	7.74266
		4.63807	10.9295		10.143	9.0437
		2.63961	4.01836		1.45086	7.11655
		2.8798	3.0685		4.62396	10.7764
		0.183431	13.1898		14.3204	3.51511
		7.20254	6.05333		3.68126	9.54994
		7.13634	7.36354		2.64993	10.1428
		0.834837	21.1667		4.20163	8.28676
		2.76434	6.79972		5.71259	9.62677
		1.34407	5.73659		-1.97444	7.74016
		9.09451	13.3661		5.83226	9.35489
		1.02106	8.17551		-3.16282	-1.63277
		1.9572	5.57274		5.95804	4.80368
		4.95943	6.98961		3.55391	2.65777
		3.598	7.52229		4.12467	4.96809
		3.18483	4.51223		-1.15358	5.11579
		3.51672	7.46047		3.55664	5.13218
		4.2955	9.7316		4.1002	4.85587
		0.435267	16.857		4.82171	4.75534
		6.19545	6.03488		3.87522	6.69425
		2.67611	6.90207		5.06732	12.7182
		7.12121	3.46744		0.919942	9.49931
		1.77427	-1.08536		-0.424383	1.14142
		2.17539	6.11807		1.40452	3.62241
		2.07785	5.02863		-0.328188	6.57438
		6.40978	-0.724495		4.40535	-0.957586
		2.1793	6.6528		1.97174	5.14528
		0.518013	10.0422		4.02535	5.06023
		11.6102	-0.671287		7.06758	5.02917
		-1.22982	7.9322		3.64921	1.3198
		1.30884	12.6132		0.727138	4.88326
		-1.03164	0.594982		1.89747	1.50393
		3.41587	8.46407		1.00931	1.7298
		-0.669512	12.9748		2.21783	0.727888
		-0.240086	8.52431		5.12186	7.93885
		5.2447	3.94698		3.42671	0.928442
		4.33283	3.73539		10.1952	1.79177
		3.0284	7.62232		0.416051	9.64942
		0.0240983	10.5653		-15.9491	5.51326
		0.958895	13.4618		3.70816	0.276893
		6.28219	2.33578		2.78393	3.61692
		4.8053	14.679		1.19852	10.2154
		6.04729	8.15612		3.00748	4.81822
		4.104	4.40763		4.07779	12.5958
		3.08134	13.5322		2.28048	12.6574
		5.33894	12.3762		2.56972	6.5467
		16.7749	-0.358334		0.0651613	8.30305
		0.866571	12.7105		0.105278	8.60213
		-2.4106	6.55855		1.16337	9.32705
		3.46281	13.233		2.94154	8.74379
		2.06185	7.56938		4.48251	6.9652
		8.02817	4.9296		-1.77563	3.51776
		2.84202	11.5292		4.44932	9.81907
		1.46811	6.00805		8.25332	8.9707
		4.88222	5.82895		7.29316	3.06034
		-1.02899	7.15288		1.52086	9.78495
		1.34039	5.52212		10.9355	1.68212
		2.36831	0.828644		2.54466	14.4806
		2.81254	5.68331		8.9918	3.59541
		-0.319131	3.76294		-5.60573	9.71997
		3.96829	5.90938		2.36609	16.7395
		2.92025	6.37457		3.12307	6.13104
		1.59934	13.4357		2.25837	6.77521
		2.06968	12.1091		5.95338	7.68733
		2.68579	4.60983		2.07589	9.11424
		4.92374	19.4302		4.05632	5.71519
		2.6958	3.84754		2.80856	9.68167
		1.76556	4.51992		-2.78719	5.05488
		2.28756	8.53995		1.24013	8.77866
		1.07949	4.71925		4.17562	-1.88819
		8.3993	16.5488		-0.38924	4.02863
		1.08831	9.27776		-2.85364	14.2306
		2.24249	8.23534		6.16306	5.81777
		1.95695	10.0541		2.36096	8.10474
		1.45886	6.98033		6.3567	2.59974
		3.02986	8.19282		9.60872	7.11011
		9.55214	4.09473		9.03493	-0.486033
		4.26682	1.70416		4.85957	8.02896
		6.12483	8.3221		1.35082	9.9078
		3.76959	4.27151		5.0379	6.95371
		4.07703	7.37301		0.221796	3.09056
		3.26676	-1.83649		3.03492	-0.149835
		1.96981	3.01247		-0.162681	0.0863667
		6.84266	5.32175		1.76906	-0.162628
		3.20349	1.83917		3.84784	3.4328
		2.90436	3.30765		6.6704	8.74904
		2.79197	2.33979		16.9367	3.27505
		2.60774	0.396202		-0.65959	3.86736
		2.6742	4.08636		3.5559	-0.154903
		4.0861	2.32101		3.64407	4.84575
		2.23945	7.98314		4.46507	-3.89332
		2.87474	5.99207		3.99728	1.87138
		1.85922	6.18836		1.79029	2.00248
		3.60667	12.3645		-3.44533	15.4323
		3.60462	9.2381		12.027	13.917
		5.07378	4.41806		10.6859	1.44895
		3.30771	3.61959		1.58706	2.85343
		5.58753	6.12658		1.8217	-0.438664
		2.20659	6.46733		1.68932	5.22424
		4.80236	5.81648		1.52356	8.25654
		2.20884	-0.65611		1.50847	6.28776
		5.36369	4.38965		8.27094	10.4276
		9.65775	3.98609		6.02011	6.86932
		3.70377	0.833993		2.70973	3.53976
		9.49797	4.67241		3.35301	11.8519
		1.91123	0.963639		0.598145	5.71842
		5.87159	6.63012		0.460076	6.05158
		1.12253			0.649363	1.21235
		1.78943			5.92195	5.87496
		2.44326			3.3058	1.91055
		3.55923			1.6903	16.2548
		3.8757			1.32483	-2.62425
					4.32369	5.2042
					-2.20773	4.21604
					2.47597	5.82565
					3.89404	0.874301
					-4.148	0.963865
					-2.43112	14.5785
					5.51442	10.9418
						12.1445
						10.6063
						13.3727
						2.27412

## Sheet: Fig.5b
Fig.5b		rZ_Control			rZ_Mutant
		Same	Oppo.		Same	Oppo.
		2.47639	2.41194		3.15012	1.92129
		1.9462	2.29516		2.58381	3.1203
		2.32194	3.10292		2.10182	1.94893
		2.51145	1.7728		2.32196	2.01623
		2.46585	2.19897		2.05045	2.23004
		2.29993	2.08293		1.9863	1.68031
		1.8509	1.72972		2.01767	1.90511
		2.22073	2.32982		1.8676	2.03148
		1.83946	2.18271		3.08504	2.20021
		2.02162	1.91146		2.34248	1.9267
		2.99132	1.89533		1.82663	1.82044
		2.16733	2.38532		1.57842	1.92094
		2.13249	1.98682		3.13826	2.76383
		2.29905	1.81709		1.86339	1.84901
		1.98196	1.9521		1.97694	1.7314
		1.92353	1.94774		2.26552	1.63612
		2.48675	2.2207		1.91337	1.92026
		2.49119	1.89548		2.5574	1.52105
		2.32226	2.25455		2.03103	2.53721
		1.91398	3.69026		2.42488	2.28458
		2.18275	3.09639		1.79222	2.10578
		2.0799	1.843		1.74639	2.48337
		1.87808	1.80939		2.18634	2.66366
		2.24642	2.25166		2.00006	1.82331
		2.24642	2.01501		1.67384	1.50805
		2.16564	1.91254		1.92508	1.8705
		1.83977	2.07923		1.59732	2.26851
		2.18143	1.97367		2.3637	2.18739
		1.78875	2.13091		2.1962	1.76145
		1.78875	2.81959		2.17494	1.62876
		2.1128	2.08278		2.39422	1.78014
		1.82427	2.60731		3.08942	2.58156
		1.82427	2.03967		1.4732	2.92329
		2.27321	2.45581		1.86797	2.01047
		2.37891	2.03831		3.07947	2.72355
		1.88946	2.31171		2.26294	1.83037
		2.16892	1.82541		3.1445	1.86427
		1.90945	2.12828		2.13874	2.29868
		2.85113	2.10188		2.70716	2.49397
		2.15495	2.29778		2.20191	2.61222
		2.15003	2.97102		1.84759	1.75249
		2.07704	2.10113		2.30575	2.14865
		2.51579	2.27812		2.23867	2.22292
		1.99734	1.78205		1.8844	2.5811
		1.86303	2.33107		2.1982	1.34078
		1.98078	2.33107		2.60462	1.95088
		2.90617	2.28371		2.36743	1.87
		1.86566	1.86097		2.31543	2.26222
		2.15657	3.66226		2.52761	2.62932
		3.52715	2.95839		2.13687	1.32725
		2.7851	2.02165		1.85448	2.13305
		2.42171	2.39223		1.85448	2.00435
		2.23732	2.24724		2.01559	2.49305
		2.18826	2.22224		2.01559	2.03732
		2.2146	1.62263		1.76686	2.03047
		2.19308	1.60345		2.24196	1.6481
		2.11595	2.34579		1.95922	1.88811
		1.70511	2.08209		1.72929	1.9276
		2.12892	1.81359		2.3361	2.03778
		1.93577	2.02332		1.99304	2.03778
		2.13594	2.06472		2.01821	2.37392
		2.86522	2.26852		1.89453	2.46949
		2.30511	1.80696		1.89604	1.78068
		3.04969	2.31163		2.28571	1.74199
		2.70098	1.78152		2.30532	1.7429
		1.78415	2.16641		2.62444	3.27264
		2.52154	1.81981		1.73053	1.69032
		2.3188	1.82974		2.37227	1.89324
		1.81074	1.77911		2.11665	1.73823
		1.60492	2.69522		1.66568	1.72314
		1.87957	1.66561		2.25657	2.42664
		1.95035	1.64922		1.37603	2.17216
		2.56206	1.79769		1.97866	1.76258
		2.52941	1.88224		2.11459	1.913
		2.15936	1.78099		1.45614	2.12554
		2.30154	2.86976		1.79629	2.28034
		2.255	1.70917		2.53995	1.84651
		2.22601	2.89806		2.37757	1.80803
		3.52658	1.70643		1.99219	2.282
		1.91197	1.97663		2.87769	1.82396
		1.91304	1.11428		3.05331	2.87091
		3.07966	3.37562		3.05331	2.06238
		3.07966	1.92692		1.7228	2.30561
		2.16402	1.89272		2.08118	2.64703
		2.16402	1.99409		3.07948	1.8764
		1.83429	3.46968		1.40487	2.12383
		1.55009	2.47214		2.56429	2.0648
		1.95875	3.67669		1.64966	1.91889
		1.72536	2.1605		2.09267	2.60949
		2.85629	2.28023		2.72396	1.98791
		2.07536	1.75745		1.92994	2.55522
		2.24087	2.11005		2.51566	2.09846
		2.58143	2.61654		2.00863	1.8438
		2.40051	2.16296		1.61636	1.91669
		2.16457	2.90134		1.9884	1.95027
		2.2052	2.00588		2.3821	2.00391
		1.49834	1.65195		2.50411	1.61808
		1.73473	1.71458		2.81663	1.76169
		1.75725	2.34702		2.11311	1.90268
		2.24925	1.96534		2.28363	1.87998
		2.01805	2.01763		2.29222	2.08203
		1.85352	2.35345		2.41881	2.08203
		2.10534	1.89601		1.50111	2.08203
		1.42149	1.86766		2.22626	2.11689
		2.14994	1.83799		2.14982	1.81253
		2.15288	1.90339		1.86017	1.81253
		1.79687	1.80427		1.86017	2.13748
		1.90328	1.9241		1.73107	2.2573
		2.32287	2.17638		2.22662	1.6904
		1.85165	2.58589		2.25406	1.97134
		1.80258	1.88997		1.79817	2.12147
		1.804	1.81531		2.38086	2.11212
		1.72367	2.35333		1.63947	2.35237
		2.89823	2.4314		3.69076	2.35237
		1.57322	2.01515		1.83952	1.81732
		1.71298	1.9276		2.41988	1.48601
		1.66238	2.73536		2.41988	1.66891
		2.17086	1.92441		1.60342	3.64186
		1.70626	1.96918		1.90064	1.92308
		2.71307	2.04901		1.81836	1.94745
		2.22089	1.70921		1.99823	1.95886
		2.10014	1.85903		1.77827	2.81628
		2.84085	1.96715		1.97317	2.35243
		2.24693	2.08891		2.12327	2.27842
		1.68266	1.74238		2.21883	1.92355
		2.69462	3.09111		1.92269	1.77723
		2.8116	2.08634		2.47682	2.25997
		3.03749	1.99257		1.93439	2.47449
		2.27633	2.31703		2.32987	2.25946
		1.94749	2.39483		1.98758	1.6667
		2.03198	2.51108		3.37846	2.15525
		2.43863	1.93515		2.16015	1.805
		3.10517	1.6168		1.95938	2.11642
		2.17167	1.96846		2.17492	1.69706
		3.56003	2.97197		2.22167	1.90834
		2.66799	1.97624		1.98522	2.91136
		1.70067	1.76266		1.80222	2.68957
		1.8471	2.36863		2.24635	1.78182
		2.19032	1.11786		2.00195	1.9906
		1.76598	2.03947		2.53873	2.07521
		1.99834	2.39288		2.77522	2.21653
		2.06726	2.63109		2.78981	2.08714
		2.30147	1.77683		1.93062	1.95572
		1.93382	2.56812		1.99944	2.22606
		2.29899	2.35119		1.90019	1.77867
		2.17213	2.12012		2.00133	2.51319
		1.92646	2.66676		2.46722	2.96182
		1.51038	2.07731		1.95146	2.41193
		2.57701	1.88093		1.95388	1.95088
		2.41279	3.15868		2.58613	2.7249
		2.09897	2.47965		1.9297	1.80036
		1.93211	2.33836		2.0272	2.69055
		1.8544	2.1602		1.91735	1.94744
		1.90087	1.61439		2.33806	3.24954
		1.94445	2.54834		2.24053	2.37439
		1.66451	1.90739		1.52677	1.85343
		2.29104	1.81988		2.54273	2.41228
		2.28888	1.81335		2.26051	1.93171
		1.74891	2.20155		2.0418	3.04619
		2.2581	3.58499		1.4864	1.92266
		2.55142	1.50183		2.17503	2.72816
		2.38914	2.74242		2.35541	2.00294
		2.09525	1.93544		2.57776	1.57082
		2.44851	2.32603		2.57776	2.36007
		1.79315	2.39835		2.15313	1.98885
		2.11348	2.10893		2.64991	3.00392
		2.04427	1.01208		1.80698	1.75369
		1.93034	2.07855		1.96142	2.15862
		2.26492	2.2556		1.63652	2.29234
		2.63532	1.96293		2.78421	1.75317
		2.42429	1.70071		2.17807	1.93803
		2.12306	1.42238		1.69241	2.28326
		3.2196	1.67212		2.03295	1.71966
		2.65566	2.06058		1.57361	2.05754
		1.97208	1.83946		1.89271	1.90604
		1.88714	1.81312		1.99937	2.22313
		2.18833	2.56694		2.20078	2.05415
		2.77989	2.3978		2.19535	1.47166
		2.06161	2.31398		2.83027	2.16981
		2.19261	2.02735		2.48273	2.06326
		1.06596	1.81369		1.8615	2.03204
		2.08197	1.83803		2.31568	1.84394
		1.79037	1.75261		1.73114	2.60573
		2.5788	2.56477		1.87105	1.7967
		1.43805	1.61605		1.68099	1.9327
		1.81406	1.88226		2.07721	2.19155
		1.93235	2.16167		2.14827	1.58212
		3.02701	1.73454		1.78777	1.89538
		1.79764	1.71436		2.18896	2.12668
		1.5831	2.394		2.58301	2.05472
		1.76519	2.41214		2.17891	2.53356
		1.8065	1.57019		2.14018	2.09774
		1.31907	1.69897		2.37254	1.93472
		1.76927	1.94128		3.08213	1.79777
		2.28632	1.89625		2.0471	1.95671
		1.84434	2.6			2.15588
		1.89277	1.85848			2.15588
		1.7965	1.88578			1.78939
		1.89188	1.99552			2.14376
		1.90729	1.58565			1.89722
		1.61357	1.58565			1.98128
		2.89026	2.29013			2.08074
		1.82755	1.63749			1.66546
		1.51201	2.0687			2.62928
		1.76907	1.91412			2.10708
		1.96547	2.22318			1.97887
		2.32501	3.23545			1.79018
		1.57335	1.93543
		2.17194	1.68669
		2.08542	2.57386
		1.66267	2.39113
		1.9408	1.62227
		1.85397	2.51923
		1.51704	2.22204
		2.02771	1.88424
		1.85698	1.97392
		1.78012	2.55375
		2.40514	2.1077
		1.62103	2.28302
		1.7735	3.00351
		2.06368	1.73661
		2.30359	2.45472
		1.88262	1.96546
		3.11035	2.05152
		1.81395	1.78481
		1.72169	1.78481
		1.86088	3.25348
		1.86848	1.6568
		2.56477	1.8469
		1.34918	1.88419
		1.78472	1.80955
		1.73586	2.09767
		2.14635	2.32429
		1.66052	2.32429
		1.78664	1.82797
		1.48315	1.86723
		1.94468	1.40941
		2.16877	1.89538
		1.8691	2.17791
		1.73261	1.50153
		2.26581	1.69854
		2.66784	1.839
		1.77186	2.13835
		2.44669	2.28197
		1.96098	2.18313
		1.54389	2.62989
		2.06724	2.00584
			2.04719
			1.50442
			1.92965
			2.47736

[truncated: 6 more sheets: Supplementary Fig.2a, Supplementary Fig.2b, Supplementary Fig.3a, Supplementary Fig.3b, Supplementary Fig.4a, Supplementary Fig.4b]
